# Supplementary material for: Endogenous miRNA Sponge LincRNA-ROR promotes proliferation, invasion and stem cell-like phenotype of pancreatic cancer cells
Source: Cell Death Discov. 2017 May 29;3:17004–. doi: 10.1038/cddiscovery.2017.4 (PMC5447127; doi:10.1038/cddiscovery.2017.4)
Supplement: Supplementary Table 1 [file cddiscovery20174-s1.xls]

## Sheet: Expression Matrix
# This page contains an expression matrix for 2 slides. # Column "Name": the name of each miRNA. # Column "ID": array ID of the probes, each miRNA always has its unique probe, but some miRNAs may have two different probes. # Column "Fold change": the ratio of normalized intensities between two conditions (use normalized data, ratio scale). # Column "ForeGround": the foreground intensity of each p…
		Fold change	ForeGround		ForeGround-BackGround		Normalized
ID	Name	A vs B	A	B	A	B	A	B
13138	Hy3	1.17187	277	245.5	242	209.5	1.75362	1.49643
42638	hsa-miR-23a-5p	1.09135	71	67	35.5	33	0.257246	0.235714
42888		2.89951	470	185	433	151.5	3.13768	1.08214
17519	ebv-miR-BART1-3p	1.01449	41.5	40	5	5	0.0362319	0.0357143
17278		4.13601	63	42	26.5	6.5	0.192029	0.0464286
46507	hsa-miR-921	1.0628	59	56.5	22	21	0.15942	0.15
17928	hsa-miR-181a-2-3p	0.81723	53	55	14.5	18	0.105072	0.128571
42826		0.847488	209	240	170	203.5	1.23188	1.45357
17537		1.01	152	148.5	112.5	113	0.815217	0.807143
42722		0.958132	47.5	44.5	8.5	9	0.0615942	0.0642857
42645		1.78155	74	56	36	20.5	0.26087	0.146429
46636		1.3212	65	57	28	21.5	0.202899	0.153571
11134	hsa-miR-502-5p	2.58235	65	47.5	28	11	0.202899	0.0785714
17295		0.832675	198.5	227	158	192.5	1.14493	1.375
32825		1.11801	94	84	54	49	0.391304	0.35
46276		1.09253	47.5	40.5	7	6.5	0.0507246	0.0464286
42812	hsa-miR-508-5p	0.491395	55.5	67.5	15.5	32	0.112319	0.228571
42918	hsa-miR-19b-2-5p	2.67457	56	41.5	14.5	5.5	0.105072	0.0392857
46457		1.35266	48	43.5	10	7.5	0.0724638	0.0535714
42469		1.01449	41.5	39	4	4	0.0289855	0.0285714
27575		0.0981356	230	2025.5	192.5	1990	1.39493	14.2143
46481		1.87291	52.5	40.5	12	6.5	0.0869565	0.0464286
-1		0.524629	203	356	166	321	1.2029	2.29286
42516	kshv-miR-K12-12-5p	2.34552	777.5	355	741	320.5	5.36957	2.28929
46752	hsa-miR-1270	1.43223	74	60.5	36	25.5	0.26087	0.182143
46807		3.14165	134.5	66.5	96	31	0.695652	0.221429
46427	hsa-miR-1248	2.08238	57.5	45	19.5	9.5	0.141304	0.0678571
42821		2.31884	45	38.5	8	3.5	0.057971	0.025
46279		2.1558	47	38.5	8.5	4	0.0615942	0.0285714
11052	hsa-miR-31-5p	0.887187	602	678	561	641.5	4.06522	4.58214
42696	hsa-miR-943	0.0471479	82	972	43.5	936	0.315217	6.68571
42754	hsa-miR-586	1.8599	43	41.5	5.5	3	0.0398551	0.0214286
42632		1.15942	42.5	40.5	4	3.5	0.0289855	0.025
42818	hsa-miR-597-5p	2.53623	46	40	10	4	0.0724638	0.0285714
42810	hsa-miR-149-5p	2.26926	80	54	42.5	19	0.307971	0.135714
42591	hsa-miR-634	0.512096	171	296	132	261.5	0.956522	1.86786
17585	ebv-miR-BART20-3p	1.52174	46.5	42	10.5	7	0.076087	0.05
42848	hsa-miR-1180-3p	1.40097	54	47.5	14.5	10.5	0.105072	0.075
17506	hsa-miR-24-3p	0.957782	2471.5	2611.5	2432	2576	17.6232	18.4
42919		1.56785	48	41	8.5	5.5	0.0615942	0.0392857
42937		1.4372	46.5	41	8.5	6	0.0615942	0.0428571
42485	ebv-miR-BART10-5p	1.32664	53	48.5	17	13	0.123188	0.0928571
11271		0.852174	49	47	10.5	12.5	0.076087	0.0892857
46633	hsa-miR-1267	0.731378	55.5	55.5	15.5	21.5	0.112319	0.153571
42896	hsa-miR-450b-5p	2.02899	59	46	21	10.5	0.152174	0.075
42685		1.2963	50	44.5	11.5	9	0.0833333	0.0642857
28480	hsa-miR-504-5p	1.22807	48.5	44	11.5	9.5	0.0833333	0.0678571
42681	hsa-miR-1307-3p	2.70531	157.5	80.5	120	45	0.869565	0.321429
42610	hcmv-miR-UL36-3p	1.95652	51	44	13.5	7	0.0978261	0.05
10919	hsa-miR-103a-3p	1.39841	1721.5	1256.5	1681	1219.5	12.1812	8.71071
17388		1.55344	63.5	51	24.5	16	0.177536	0.114286
42767		0.949738	60	59	22	23.5	0.15942	0.167857
11021		0.529301	43.5	47	6	11.5	0.0434783	0.0821429
46541	hsa-miR-1225-5p	1.23994	82	71.5	44	36	0.318841	0.257143
5250	hsa-miR-105-5p	0.961098	47	43.5	9	9.5	0.0652174	0.0678571
42734	hsa-miR-2110	1.22807	50.5	44	11.5	9.5	0.0833333	0.0678571
46518		1.42461	71	58.5	33	23.5	0.23913	0.167857
42665		0.751476	66.5	75.5	30	40.5	0.217391	0.289286
46923		1.65234	1701.5	1056.5	1660.5	1019.5	12.0326	7.28214
46411	hsa-miR-1203	2.02899	49	40	8	4	0.057971	0.0285714
46747	hsa-miR-1263	1.29117	45.5	41	7	5.5	0.0507246	0.0392857
146183		1.69082	41.5	39	5	3	0.0362319	0.0214286
146190	hsa-miR-3927-3p	2.02899	43	38.5	5	2.5	0.0362319	0.0178571
146013		0.697464	44	41.5	5.5	8	0.0398551	0.0571429
146061	hsa-miR-1914-3p	1.15942	49	42	8	7	0.057971	0.05
25557	spike_control_v2_17	2.16062	655.5	323.5	615.5	289	4.46014	2.06429
28568	spike_control_v2_35	1.74493	79	61	43	25	0.311594	0.178571
146060		1.22391	1014	844.5	976	809	7.07246	5.77857
145658		1.30086	997	783	958.5	747.5	6.94565	5.33929
146079		0.94686	46	42.5	7	7.5	0.0507246	0.0535714
146199		2.14171	106	68	66.5	31.5	0.481884	0.225
146138	hsa-miR-1909-5p	2.53623	49	41	10	4	0.0724638	0.0285714
146177		1.1413	47	42.5	9	8	0.0652174	0.0571429
146117	hsv1-miR-H6-3p	0.201275	163	660.5	124	625	0.898551	4.46429
146028		1.48272	45	42.5	9.5	6.5	0.0688406	0.0464286
146212		2.24638	52.5	43	15.5	7	0.112319	0.05
146209		2.35393	2976	1301.5	2937.5	1266	21.2862	9.04286
28393	spike_control_v2_32	1.83936	331	195	291	160.5	2.1087	1.14643
146220		2.29664	303	152	266	117.5	1.92754	0.839286
10902	hsa_negative_control_7	2.23188	45.5	38.5	5.5	2.5	0.0398551	0.0178571
146055		1.24372	313	259	274	223.5	1.98551	1.59643
29146	spike_control_v2_43	1.65767	164	112	125	76.5	0.905797	0.546429
145831	hsa-miR-625-5p	2.0564	76.5	55.5	37.5	18.5	0.271739	0.132143
145963	hsa-miR-646	1.18357	40.5	39	3.5	3	0.0253623	0.0214286
145977	hsa-miR-1247-5p	2.02899	122	77.5	85	42.5	0.615942	0.303571
145675	hsa-miR-501-5p	1.88406	105	70	65	35	0.471014	0.25
145838	hsa-miR-125b-1-3p	0.338164	55.5	89	18	54	0.130435	0.385714
145953		1.01764	5375.5	5354.5	5336	5319.5	38.6667	37.9964
145690	hsa-miR-512-5p	1.23994	52	44	11	9	0.0797101	0.0642857
145678	hsa-miR-150-5p	0.366429	99	203	60.5	167.5	0.438406	1.19643
145884		3.38428	251.5	98.5	213.5	64	1.5471	0.457143
145715	hsa-miR-648	2.29364	65	47.5	26	11.5	0.188406	0.0821429
147199	hsa-miR-27b-3p	1.68643	551	343.5	512	308	3.71014	2.2
147535	hsa-miR-4309	1.05507	51	47	13	12.5	0.0942029	0.0892857
147892	hsa-miR-3152-3p	1.64855	42.5	39.5	6.5	4	0.0471014	0.0285714
147890		0.909624	234.5	257.5	199.5	222.5	1.44565	1.58929
147611	hsa-miR-4305	2.36715	116	70	80.5	34.5	0.583333	0.246429
147934		0.805627	66.5	70	27	34	0.195652	0.242857
147627	hsa-miR-4294	2.23188	43.5	38.5	5.5	2.5	0.0398551	0.0178571
147770	hsa-miR-4276	2.58235	57	41.5	14	5.5	0.101449	0.0392857
147165	hsa-let-7b-5p	1.48392	5896.5	4038.5	5856	4003.5	42.4348	28.5964
147705	hsa-miR-4320	1.54589	55.5	46	16	10.5	0.115942	0.075
147848	hsa-miR-466	11.1594	43.5	35.5	5.5	0.5	0.0398551	0.00357143
147900	hsv2-miR-H6-3p	0.732002	215.5	281.5	177.5	246	1.28623	1.75714
147891	hsa-miR-3175	2.94119	4048	1419.5	4011	1383.5	29.0652	9.88214
147873		1.35266	44.5	41	8	6	0.057971	0.0428571
147186	hsa-miR-200b-3p	0.813684	2336.5	2900	2297.5	2864.5	16.6486	20.4607
147844		1.60628	48	41.5	9.5	6	0.0688406	0.0428571
147283		1.1354	341	303	300.5	268.5	2.17754	1.91786
148493	hsa-miR-3613-3p	1.96641	856	457	817	421.5	5.92029	3.01071
148231	hsa-miR-3918	3.04348	52.5	39.5	13.5	4.5	0.0978261	0.0321429
148635	hsa-miR-933	1.31643	90.5	77	54.5	42	0.394928	0.3
148660		1.33486	50.5	44.5	12.5	9.5	0.0905797	0.0678571
147660	hsa-miR-4296	1.19895	46	41.5	6.5	5.5	0.0471014	0.0392857
147709	hsa-miR-3185	1.08213	47	43	8	7.5	0.057971	0.0535714
148251	hsa-miR-3689a-5p/hsa-miR-3689b-5p/hsa-miR-3689e	1.11944	53	50.5	16	14.5	0.115942	0.103571
148599	hsa-miR-3680-5p	1.5879	55	46.5	18	11.5	0.130435	0.0821429
148665	hsa-miR-510-5p	3.80435	46	38	7.5	2	0.0543478	0.0142857
148363	hsa-miR-3652	0.939345	50	48.5	12.5	13.5	0.0905797	0.0964286
147703	hsa-miR-3181	1.88406	45.5	40	6.5	3.5	0.0471014	0.025
148062	hsa-miR-3667-3p	1.01449	49	45.5	11	11	0.0797101	0.0785714
148206	hsa-miR-3664-5p	2.43478	83.5	52.5	42	17.5	0.304348	0.125
14257	spike_control_v1_i	0.855978	54	51.5	13.5	16	0.0978261	0.114286
0	Empty	N/A	36	36	1	0	0.00724638	N/A
148496		1.5781	44	39.5	7	4.5	0.0507246	0.0321429
148322		1.24168	195.5	164.5	158.5	129.5	1.14855	0.925
148560		1.87832	130.5	86.5	93.5	50.5	0.677536	0.360714
148185		1.8599	43	38	5.5	3	0.0398551	0.0214286
148230		1.94265	83.5	59.5	45	23.5	0.326087	0.167857
148444		1.39493	76.5	63.5	38.5	28	0.278986	0.2
148164		0.994203	87.5	86.5	49	50	0.355072	0.357143
148232		2.78986	48.5	39	11	4	0.0797101	0.0285714
148350		1.29117	45.5	40	7	5.5	0.0507246	0.0392857
148090		1.43223	180.5	138.5	144	102	1.04348	0.728571
148142		1.84453	48	42.5	10	5.5	0.0724638	0.0392857
148022		0.978261	53	49.5	13.5	14	0.0978261	0.1
148505		1.01449	46.5	39.5	5.5	5.5	0.0398551	0.0392857
148152		1.48272	47	41.5	9.5	6.5	0.0688406	0.0464286
148161		2.40942	46	41	9.5	4	0.0688406	0.0285714
148513		6.5942	44.5	37	6.5	1	0.0471014	0.00714286
148469		1.69082	46.5	39.5	7.5	4.5	0.0543478	0.0321429
148203		1.84453	51.5	41	10	5.5	0.0724638	0.0392857
148477		2.02899	168	98	128	64	0.927536	0.457143
148572		1.5942	52	42	11	7	0.0797101	0.05
148333		1.52174	50	43	12	8	0.0869565	0.0571429
148391		1.35266	43	38	4	3	0.0289855	0.0214286
148450		1.48792	48	43	11	7.5	0.0797101	0.0535714
148306	hsa-miR-381-3p	1.31884	43.5	40.5	6.5	5	0.0471014	0.0357143
148122		3.04348	154.5	74.5	117	39	0.847826	0.278571
148150		0.78905	41	39.5	3.5	4.5	0.0253623	0.0321429
148120		3.21256	48	38	9.5	3	0.0688406	0.0214286
146024	hsa-miR-383-5p	1.79028	53.5	44	15	8.5	0.108696	0.0607143
42659		1.41832	110	87.5	72	51.5	0.521739	0.367857
17287		1.14976	48	42.5	8.5	7.5	0.0615942	0.0535714
11234		2.06397	65.5	49.5	29.5	14.5	0.213768	0.103571
30442	hsa-miR-802	1.69082	45.5	39.5	7.5	4.5	0.0543478	0.0321429
168574	hsa-miR-4428	0.869565	43.5	40	3	3.5	0.0217391	0.025
168970	hsa-miR-5590-5p	1.35266	44.5	38.5	4	3	0.0289855	0.0214286
168938	hsa-miR-5692a	2.02899	41.5	37	3	1.5	0.0217391	0.0107143
168825	hsa-miR-4729	1.52174	47.5	42.5	9	6	0.0652174	0.0428571
168640	hsa-miR-4475	1.23188	89.5	77.5	51	42	0.369565	0.3
168874	hsa-miR-4535	1.01449	43.5	41.5	5	5	0.0362319	0.0357143
168656	hsa-miR-5002-3p	1.22505	71.5	62	32	26.5	0.231884	0.189286
168838		2.17334	19164.5	8960.5	19121	8925.5	138.558	63.7536
168861	hsa-miR-4754	0.436795	58	71	15.5	36	0.112319	0.257143
168667	hsa-miR-4999-3p	1.09903	47	41.5	6.5	6	0.0471014	0.0428571
168910	hsa-miR-4735-5p	1.06789	59	52.5	20	19	0.144928	0.135714
168664	hsa-miR-5683	2.36715	44	37.5	7	3	0.0507246	0.0214286
168712		2.62575	57.5	43.5	22	8.5	0.15942	0.0607143
168766	hsa-miR-4772-5p	3.55072	38	38	3.5	1	0.0253623	0.00714286
168569	hsa-miR-5088-5p	1.19895	44	40.5	6.5	5.5	0.0471014	0.0392857
168608		5.28986	513.5	125	474.5	91	3.43841	0.65
168883	hsa-miR-3689d	1.73913	45.5	37.5	6	3.5	0.0434783	0.025
168669	hsa-miR-5693	0.645586	42.5	41	3.5	5.5	0.0253623	0.0392857
168791	hsa-miR-4785	2.02899	41	35.5	2	1	0.0144928	0.00714286
168804	hsa-miR-4761-3p	1.30435	47.5	41.5	9	7	0.0652174	0.05
169368	hsa-miR-3529-3p	N/A	42.5	35	4	0	0.0289855	N/A
169178	hsa-miR-4665-5p	1.01449	42.5	38	3	3	0.0217391	0.0214286
169221	hsa-miR-4748	0.83004	43	40.5	4.5	5.5	0.0326087	0.0392857
169076	hsa-miR-345-3p	0.676329	46.5	43	6	9	0.0434783	0.0642857
169346	hsa-miR-5195-3p	2.02899	43	38	5	2.5	0.0362319	0.0178571
169031	hsa-miR-4726-5p	1.1965	239.5	206	200.5	170	1.4529	1.21429
169276	hsa-miR-4474-3p	1.12721	44	39.5	5	4.5	0.0362319	0.0321429
169170	hsa-miR-4472	0.414683	94.5	172.5	56	137	0.405797	0.978571
169168	hsa-miR-5580-3p	0.954817	49	43	8	8.5	0.057971	0.0607143
169335	hsa-miR-4699-5p	1.28303	61.5	52.5	21.5	17	0.155797	0.121429
169043	hsa-miR-4462	0.457516	54	59	11.5	25.5	0.0833333	0.182143
169136	hsa-miR-5006-3p	1.41707	84.5	67.5	44	31.5	0.318841	0.225
169243	hsa-miR-3682-5p	1.74493	59.5	46	21.5	12.5	0.155797	0.0892857
169205	hsa-miR-4640-3p	1.17057	51.5	49	15	13	0.108696	0.0928571
169078	hsa-miR-548ai/hsa-miR-570-5p	0.922266	41.5	39.5	5	5.5	0.0362319	0.0392857
169130	hsa-miR-4764-3p	0.825428	126	146.5	89.5	110	0.648551	0.785714
169358	hsa-miR-4417	1.53854	151	110.5	114.5	75.5	0.82971	0.539286
169278	hsa-miR-4525	1.44928	45.5	37.5	5	3.5	0.0362319	0.025
169167	hsa-miR-4451	1.78391	195.5	124	156.5	89	1.13406	0.635714
169086	hsa-miR-4786-5p	0.624303	45	42	4	6.5	0.0289855	0.0464286
168937		2.17391	44	39	7.5	3.5	0.0543478	0.025
168555		2.78986	45	37	5.5	2	0.0398551	0.0142857
168688		1.13947	2258	2008.5	2215.5	1972.5	16.0543	14.0893
169250		0.6007	345	543	300.5	507.5	2.17754	3.625
169398	hsa-miR-5096	2.23188	50	41	11	5	0.0797101	0.0357143
169386	hsa-miR-4427	0.845411	44	40.5	5	6	0.0362319	0.0428571
168607		0.166942	247.5	1299.5	208	1264	1.50725	9.02857
168813		1.73913	46	38.5	6	3.5	0.0434783	0.025
28019	hsa-miR-10a-3p	1.42233	317.5	236.5	279	199	2.02174	1.42143
28191	hsa-miR-30e-5p	1.4051	297.5	224.5	259	187	1.87681	1.33571
42938		0.869565	44	44	6	7	0.0434783	0.05
42959	hsa-miR-514a-3p	1.26812	44	42.5	7.5	6	0.0543478	0.0428571
17411		1.01449	48	47.5	11	11	0.0797101	0.0785714
42678		1.15942	42.5	42	4	3.5	0.0289855	0.025
46415	hsa-miR-548l	1.52174	63	57.5	25.5	17	0.184783	0.121429
42877		2.34601	58.5	46.5	18.5	8	0.134058	0.0571429
42770		1.08739	128	121	89.5	83.5	0.648551	0.596429
46558	hsa-miR-1268a/hsa-miR-1268b	2.63768	51.5	43.5	13	5	0.0942029	0.0357143
42756	hsa-miR-548d-5p	2.98712	63	47	26.5	9	0.192029	0.0642857
42539		1.47575	2682.5	1855.5	2639.5	1814.5	19.1268	12.9607
17419	kshv-miR-K12-9-3p	2.84058	44	40	7	2.5	0.0507246	0.0178571
11260	hsa-miR-151a-5p	1.27133	87.5	77	49.5	39.5	0.358696	0.282143
31388		0.534569	152.5	251	112.5	213.5	0.815217	1.525
45985		2.50639	59	46	21	8.5	0.152174	0.0607143
28346		1.1413	47	44	9	8	0.0652174	0.0571429
42598	hsa-miR-452-3p	0.845411	45	45	7.5	9	0.0543478	0.0642857
31517	hsa-miR-561-3p	1.69082	42.5	39	5	3	0.0362319	0.0214286
11113	hsa-miR-448	1.01449	41	41.5	5	5	0.0362319	0.0357143
14313	hsa-miR-499a-5p	0.892754	50	48	11	12.5	0.0797101	0.0892857
11181	hsa-miR-95-3p	0.879227	44	44.5	6.5	7.5	0.0471014	0.0535714
46510		1.26812	48	46	10	8	0.0724638	0.0571429
17470	kshv-miR-K12-2-5p	0.78905	48.5	50.5	10.5	13.5	0.076087	0.0964286
42811	hsa-miR-542-5p	0.650316	50	56	12.5	19.5	0.0905797	0.139286
46796	hsa-miR-1302	1.44928	47.5	44	10	7	0.0724638	0.05
17289	hsa-miR-616-5p	2.40942	57	47.5	19	8	0.137681	0.0571429
42588		3.86348	405	133.5	367.5	96.5	2.66304	0.689286
11208		1.49275	140.5	108	103	70	0.746377	0.5
46620		0.90285	224	246.5	186	209	1.34783	1.49286
10954	hsa-miR-147a	1.35266	50.5	47	12	9	0.0869565	0.0642857
11251		0.410024	136	279.5	97	240	0.702899	1.71429
11227		1.87423	92	67.5	54.5	29.5	0.394928	0.210714
46875	hsa-miR-2276-3p	1.52174	44.5	42.5	7.5	5	0.0543478	0.0357143
11018	hsa-miR-218-5p	3.91304	51.5	41.5	13.5	3.5	0.0978261	0.025
11077	hsa-miR-363-3p	1.01449	47	45.5	8.5	8.5	0.0615942	0.0607143
46924	hsa-miR-1252-5p	1.04831	52.5	51	15.5	15	0.112319	0.107143
11205		1.82609	55.5	47	18	10	0.130435	0.0714286
46454	hsa-miR-520g-3p	2.19261	70.5	51.5	33.5	15.5	0.242754	0.110714
17422		0.76087	121	146.5	82.5	110	0.597826	0.785714
17517		0.394525	65	108	28	72	0.202899	0.514286
46453		1.67852	84	63.5	45.5	27.5	0.32971	0.196429
42444		1.51597	632.5	433	591	395.5	4.28261	2.825
42686	hsa-miR-136-3p	1.23994	42.5	42	5.5	4.5	0.0398551	0.0321429
42558		1.01449	44.5	41.5	5.5	5.5	0.0398551	0.0392857
17302	hsa-miR-578	1.20959	53.5	50	15.5	13	0.112319	0.0928571
42932	hsa-miR-920	1.68226	104	78	65.5	39.5	0.474638	0.282143
17464		0.397766	300	706	262.5	669.5	1.90217	4.78214
13485	hsa-miR-10a-5p	0.97839	5457.5	5656	5420	5620	39.2754	40.1429
46791	hsa-miR-1204	0.921288	166.5	178	128.5	141.5	0.931159	1.01071
46976		2.87833	98.5	59	61	21.5	0.442029	0.153571
42679		0.508891	350	653	309.5	617	2.24275	4.40714
46750	hsa-miR-1254	1.62319	49	44.5	12	7.5	0.0869565	0.0535714
42503		1.78015	83.5	62.5	46.5	26.5	0.336957	0.189286
46624	hsa-miR-1236-3p	0.363507	115	249.5	76.5	213.5	0.554348	1.525
46917	hsa-miR-205-5p	1.47563	61.5	55	24	16.5	0.173913	0.117857
42769	hsa-let-7b-3p	1.93751	156.5	98	116.5	61	0.844203	0.435714
11240	hsa-miR-409-3p	2.09662	52.5	44	15.5	7.5	0.112319	0.0535714
42964	hsa-miR-7-2-3p	1.12128	58	55	21	19	0.152174	0.135714
46803	hsa-miR-503-5p	2.49721	53	43	16	6.5	0.115942	0.0464286
146105	hsa-miR-1539	1.1413	46	44	9	8	0.0652174	0.0571429
146077	hsv2-miR-H3	0.968379	46.5	47.5	10.5	11	0.076087	0.0785714
27953	spike_control_v2_28	1.65584	251	166.5	213	130.5	1.54348	0.932143
146051		1.37681	47	43.5	9.5	7	0.0688406	0.05
146038		0.582394	53.5	63	15.5	27	0.112319	0.192857
146146		0.204765	871.5	4168	834	4132	6.04348	29.5143
42838	hsa-miRPlus-C1076	0.780379	59	64	20	26	0.144928	0.185714
30293	spike_control_v2_49	1.41663	115	93	77.5	55.5	0.561594	0.396429
145661	SNORD65	1.0648	102.5	98	63.5	60.5	0.460145	0.432143
19605	SNORD6	1.20824	5647	4747	5609.5	4710	40.6486	33.6429
146097		0.282335	67	144	29.5	106	0.213768	0.757143
46436		1.25909	1662.5	1345	1621.5	1306.5	11.75	9.33214
146039		1.71088	137	96.5	99.5	59	0.721014	0.421429
145994		0.29506	325.5	1025	287.5	988.5	2.08333	7.06071
146050		1.50306	300	214	261.5	176.5	1.89493	1.26071
13430	spike_control_v2_10	1.92754	57.5	46.5	19	10	0.137681	0.0714286
42831		1.6542	169	114.5	128	78.5	0.927536	0.560714
146124		0.958132	47	46.5	8.5	9	0.0615942	0.0642857
146152	hsa-miR-3179	0.942029	50.5	51	13	14	0.0942029	0.1
145745	hsa-miR-335-3p	2.23619	712	342	674.5	306	4.88768	2.18571
145679		0.714203	433	598	396	562.5	2.86957	4.01786
145697	hsa-miR-367-5p	1.35266	40	39.5	4	3	0.0289855	0.0214286
145701	hsa-miR-668-3p	1.62579	287.5	193	250	156	1.81159	1.11429
145843	hsa-miR-330-5p	1.21085	55	52.5	18.5	15.5	0.134058	0.110714
145754	hsa-miR-523-3p	1.35985	69	59.5	31.5	23.5	0.228261	0.167857
145696	hsa-miR-655-3p	1.94444	48	42	11.5	6	0.0833333	0.0428571
145638	hsa-miR-29a-5p	2.22252	748.5	361.5	712	325	5.15942	2.32143
145741	hsa-miR-545-3p	1.35266	55	50	16	12	0.115942	0.0857143
146100		0.297443	95	228.5	56	191	0.405797	1.36429
147827	hsa-miR-3130-3p	4.05797	46.5	39	8	2	0.057971	0.0142857
147820	hsa-miR-3133	2.77815	127	70.5	89	32.5	0.644928	0.232143
147845	hsa-miR-3173-3p	1.01449	43.5	44	5.5	5.5	0.0398551	0.0392857
145897	hsa-miR-92b-3p	2.07865	184.5	109.5	146.5	71.5	1.06159	0.510714
147195	hsa-miR-18a-5p	2.12121	62	48.5	23	11	0.166667	0.0785714
147203	hsa-miR-302a-3p	0.703642	702.5	996.5	665.5	959.5	4.82246	6.85357
148008		1.2596	518	424.5	480.5	387	3.48188	2.76429
147865	hsa-miR-4330	0.942029	45	44	6.5	7	0.0471014	0.05
147870	hsa-miR-548s	1.1413	43	41.5	4.5	4	0.0326087	0.0285714
147919	kshv-miR-K12-12-3p	0.539624	50	61.5	12.5	23.5	0.0905797	0.167857
147754		0.7036	59.5	69	21.5	31	0.155797	0.221429
147837	hsa-miR-3119	0.665241	55	67	20	30.5	0.144928	0.217857
147981	hsa-miR-4325	2.35439	98	63	61.5	26.5	0.445652	0.189286
147789		1.04119	211.5	207	175.5	171	1.27174	1.22143
147562	hsa-miR-4253	1.52174	43.5	39.5	6	4	0.0434783	0.0285714
147846	hsa-miR-4313	0.743961	46.5	44.5	5.5	7.5	0.0398551	0.0535714
147748	hsv1-miR-H12	1.09903	43	43.5	6.5	6	0.0471014	0.0428571
148430	hsa-miR-374c-5p	1.32163	108	91.5	71	54.5	0.514493	0.389286
148495	hsa-miR-3915	1.10187	150	141	113.5	104.5	0.822464	0.746429
148335	hsa-miR-3606-5p	0.745652	110.5	138	73.5	100	0.532609	0.714286
148208	hsa-miR-3610	1.29117	44	42.5	7	5.5	0.0507246	0.0392857
148562	hsa-miR-128-1-5p	0.821256	47	48.5	8.5	10.5	0.0615942	0.075
147715	hsa-miR-4251	0.837203	81	89	42.5	51.5	0.307971	0.367857
148042	hsa-miR-3662	0.951087	46	44.5	7.5	8	0.0543478	0.0571429
148332	hsa-miR-3692-5p	1.21739	44	43.5	6	5	0.0434783	0.0357143
147334	hsa-miR-3613-5p	1.36156	62	57.5	25.5	19	0.184783	0.135714
147722	hsa-miR-4306	0.723994	357.5	487.5	321.5	450.5	2.32971	3.21786
147718	hsv1-miR-H3-5p	1.18357	50	48.5	14	12	0.101449	0.0857143
148642		2.02048	2650	1348	2612	1311.5	18.9275	9.36786
148040	hsa-miR-1247-3p	4.54493	93.5	48.5	56	12.5	0.405797	0.0892857
147595	hsa-miR-3178	0.355528	175	426	136.5	389.5	0.98913	2.78214
147712	hsv1-miR-H1-5p	0.587338	54.5	66	16.5	28.5	0.119565	0.203571
148170		1.5781	45	42	7	4.5	0.0507246	0.0321429
148580	hsa-miR-134-3p	1.64855	44	40.5	6.5	4	0.0471014	0.0285714
148110		0.94686	44	43.5	7	7.5	0.0507246	0.0535714
148538		2.02899	44.5	40.5	9	4.5	0.0652174	0.0321429
148091		0.724638	46	47	7.5	10.5	0.0543478	0.075
148016		1.40468	47	43	9	6.5	0.0652174	0.0464286
148459		1.324	76.5	66.5	38.5	29.5	0.278986	0.210714
148612		2.09662	53	44.5	15.5	7.5	0.112319	0.0535714
148511		2.73913	65.5	47	27	10	0.195652	0.0714286
148453	hsa-miR-3074-5p	1.17057	46	43	7.5	6.5	0.0543478	0.0464286
148212		1.19271	125.5	110	87	74	0.630435	0.528571
148530		3.1562	66.5	47	28	9	0.202899	0.0642857
148517		2.53623	44	40	5	2	0.0362319	0.0142857
148267		1.92706	444	251.5	406.5	214	2.94565	1.52857
148134		0.80314	47.5	51	9.5	12	0.0688406	0.0857143
148484		1.36936	3398.5	2526.5	3361	2490	24.3551	17.7857
148576		0.498931	50.5	67	15	30.5	0.108696	0.217857
148435		1.82509	221	138	183.5	102	1.32971	0.728571
148329		0.676329	43.5	43.5	4	6	0.0289855	0.0428571
148600		1.92754	48.5	42.5	9.5	5	0.0688406	0.0357143
148028		0.869565	47	47.5	9	10.5	0.0652174	0.075
148555		0.942029	45	44	6.5	7	0.0471014	0.05
148153		0.85431	46	46	8	9.5	0.057971	0.0678571
148392		1.80354	45.5	41.5	8	4.5	0.057971	0.0321429
148636		1.93773	218	129.5	180.5	94.5	1.30797	0.675
148301		N/A	37	37	0	2	N/A	0.0142857
146094	hsa-miR-1911-3p	1.31884	44	41.5	6.5	5	0.0471014	0.0357143
11039		1.3503	5191	3908.5	5153	3871.5	37.3406	27.6536
46592	hsa-miR-548j-5p	1.35266	44.5	40.5	6	4.5	0.0434783	0.0321429
27565	hsa-miR-423-5p	0.338797	484	1372	446	1335.5	3.23188	9.53929
146147		0.985781	501.5	513	463.5	477	3.3587	3.40714
168805	hsa-miR-4478	1.26812	155	132	117.5	94	0.851449	0.671429
168648	hsa-miR-4687-5p	0.519771	77.5	119	41.5	81	0.300725	0.578571
46474	hsa-miR-766-5p	2.43478	51	42	12	5	0.0869565	0.0357143
168799	hsa-miR-4710	1.94077	61	50	22	11.5	0.15942	0.0821429
168591	hsa-miR-4789-3p	1.04948	52	51	15	14.5	0.108696	0.103571
168675	hsa-miR-4433-3p	0.772947	46.5	48	8	10.5	0.057971	0.075
168885	hsa-miR-5194	1.21739	47.5	44	9	7.5	0.0652174	0.0535714
168673	hsa-miR-4656	1.71683	47.5	43.5	11	6.5	0.0797101	0.0464286
168814	hsa-miR-4463	0.587338	43	45.5	5.5	9.5	0.0398551	0.0678571
168744	hsa-miR-4746-5p	2.02899	45	41	7	3.5	0.0507246	0.025
168628	hsa-miR-5695	2.53623	42.5	39.5	5	2	0.0362319	0.0142857
168742	hsa-miR-4722-3p	1.69082	49	44.5	12.5	7.5	0.0905797	0.0535714
168933	hsa-miR-5581-3p	1.50356	2291	1558.5	2253.5	1520.5	16.3297	10.8607
168619	hsa-miR-1260b	1.7342	6973.5	4093.5	6936	4057.5	50.2609	28.9821
168568	hsa-miR-1290	2.2754	471	230	434	193.5	3.14493	1.38214
168620	hsa-miR-548au-3p	2.31884	45	40	8	3.5	0.057971	0.025
168954	hsa-miR-5580-5p	1.11854	82	76	43	39	0.311594	0.278571
168811	hsa-miR-1255b-2-3p	1.70862	183.5	121.5	144	85.5	1.04348	0.610714
168801	hsa-miR-4477b	1.35266	49.5	45	12	9	0.0869565	0.0642857
168697	hsa-miR-3189-5p	0.767724	52	55	14	18.5	0.101449	0.132143
169333	hsa-miR-3194-3p	1.69082	48.5	44	12.5	7.5	0.0905797	0.0535714
169279	hsa-miR-499b-3p	1.01449	39.5	40	2.5	2.5	0.0181159	0.0178571
169117	hsa-miR-4759	3.04348	41.5	38.5	4.5	1.5	0.0326087	0.0107143
169195	hsa-miR-4798-3p	0.608696	39.5	40	1.5	2.5	0.0108696	0.0178571
168988	hsa-miR-4799-5p	1.42029	42.5	40.5	3.5	2.5	0.0253623	0.0178571
169151	hsa-miR-4526	1.62319	42.5	40	4	2.5	0.0289855	0.0178571
169147	hsa-miR-548am-5p/hsa-miR-548au-5p/hsa-miR-548c-5p/hsa-miR-548o-5p	2.17391	53.5	46.5	15	7	0.108696	0.05
169174	hsa-miR-4709-5p	3.04348	43	40.5	6	2	0.0434783	0.0142857
169241	hsa-miR-5571-3p	2.31884	46.5	39.5	8	3.5	0.057971	0.025
169211	hsa-miR-5704	1.42594	263	198.5	227	161.5	1.64493	1.15357
169188	hsa-miR-4443	0.858417	2756	3248	2717	3211	19.6884	22.9357
169336	hsa-miR-17-5p	2.61499	1433	579	1394.5	541	10.1051	3.86429
169354	hsa-miR-4493	2.31884	45	40.5	8	3.5	0.057971	0.025
169090	hsa-miR-5186	0.468227	40.5	44.5	3	6.5	0.0217391	0.0464286
169222	hsa-miR-4760-5p	0.860113	77.5	81.5	39	46	0.282609	0.328571
169176	hsa-miR-5587-5p	2.28261	41.5	38	4.5	2	0.0326087	0.0142857
169353	hsa-miR-5582-3p	0.887681	43	43.5	7	8	0.0507246	0.0571429
169193	hsa-miR-4725-5p	2.44112	80	51.5	38.5	16	0.278986	0.114286
169317	hsa-miR-3614-5p	0.879227	44	43	6.5	7.5	0.0471014	0.0535714
169032	hsa-miR-4737	1.1413	44	40.5	4.5	4	0.0326087	0.0285714
168966		2.23021	171.5	96.5	133	60.5	0.963768	0.432143
168828		1.03563	160.5	156	122.5	120	0.887681	0.857143
169190		0.76087	42.5	43	4.5	6	0.0326087	0.0428571
168830		1.35266	45.5	42.5	8	6	0.057971	0.0428571
169175		1.11594	43.5	41.5	5.5	5	0.0398551	0.0357143
168845		2.43478	44	40.5	6	2.5	0.0434783	0.0178571
168694		1.59605	161.5	116.5	123.5	78.5	0.894928	0.560714
168752		0.193056	63	170.5	25.5	134	0.184783	0.957143
169412	hsa-miR-1260a	1.83339	1922	1080	1884	1042.5	13.6522	7.44643
29001	spike_control_v2_40	1.55556	104	81	69	45	0.5	0.321429
17608	hsa-miR-425-5p	1.08238	323	305.5	287	269	2.07971	1.92143
30787	hsa-miR-125b-5p	0.577987	299	501.5	263.5	462.5	1.90942	3.30357
11159	hsa-miR-518e-3p	1.62319	43.5	43.5	8	5	0.057971	0.0357143
11218		2.56896	117	67	78.5	31	0.568841	0.221429
46572		1.01449	41	41	5.5	5.5	0.0398551	0.0392857
42613	ebv-miR-BART19-5p	0.74136	46.5	48.5	9.5	13	0.0688406	0.0928571
42511		1.69082	46	42	10	6	0.0724638	0.0428571
11217		0.97951	52	49	14	14.5	0.101449	0.103571
46712		1.82053	237	146.5	196.5	109.5	1.42391	0.782143
17541	ebv-miR-BART1-5p	0.702341	47.5	49	9	13	0.0652174	0.0928571
17596		1.02076	118.5	116.5	81.5	81	0.59058	0.578571
28250		1.35266	43	42	6	4.5	0.0434783	0.0321429
11084	hsa-miR-372-3p	1.01449	46	43	7.5	7.5	0.0543478	0.0535714
17358	ebv-miR-BART16	2.62077	70	48.5	31	12	0.224638	0.0857143
17312	hsa-miR-592	1.5781	45	41.5	7	4.5	0.0507246	0.0321429
11171	hsa-miR-521	0.58906	45.5	53	9	15.5	0.0652174	0.110714
42803		2.16892	68	51.5	31	14.5	0.224638	0.103571
46301	hsa-miR-621	1.52174	39.5	38.5	1.5	1	0.0108696	0.00714286
14289		0.822089	129	153.5	94	116	0.681159	0.828571
42524	hsa-miR-21-3p	0.831884	138.5	164.5	102.5	125	0.742754	0.892857
14301	hsa-miR-361-5p	1.49582	339.5	241.5	303	205.5	2.19565	1.46786
46689	hsa-miR-1229-3p	3.55072	52	42	14	4	0.101449	0.0285714
46647	hsa-miR-1324	2.78986	41.5	39	5.5	2	0.0398551	0.0142857
23524		1.11111	49.5	46	11.5	10.5	0.0833333	0.075
42611		0.546265	39	43	3.5	6.5	0.0253623	0.0464286
42970	hsa-miR-744-3p	2.07971	77.5	56	41	20	0.297101	0.142857
27740	hsa-miR-574-5p	2.06266	281.5	156	245	120.5	1.77536	0.860714
46228		1.87539	1057.5	587	1019.5	551.5	7.38768	3.93929
11215		0.991436	61.5	59.5	21.5	22	0.155797	0.157143
11246		1.50572	111	83.5	70.5	47.5	0.51087	0.339286
17904		0.718841	100	124.5	62	87.5	0.449275	0.625
11273		0.968549	430	444	390	408.5	2.82609	2.91786
19583		1.22056	74.5	68	38.5	32	0.278986	0.228571
11141	hsa-miR-509-3p	1.54844	52.5	46.5	14.5	9.5	0.105072	0.0678571
42766	hsa-miR-554	1.75845	50	44	13	7.5	0.0942029	0.0535714
17896		0.586957	197	315.5	162	280	1.17391	2
46501	hsa-miR-1305	1.70619	54.5	46	18.5	11	0.134058	0.0785714
17272	hsa-miR-551a	0.834502	86.5	99.5	51	62	0.369565	0.442857
42479		2.48685	174	95	138.5	56.5	1.00362	0.403571
42965	hsa-miR-424-5p	0.94102	368.5	398.5	333	359	2.41304	2.56429
42913		2.10702	49.5	45.5	13.5	6.5	0.0978261	0.0464286
42683	hsa-miR-922	0.772947	47	46	8	10.5	0.057971	0.075
28450		0.561789	189	314.5	154.5	279	1.11957	1.99286
46514		1.90451	3647.5	1960.5	3611	1923.5	26.1667	13.7393
42865	hsa-miR-181a-5p	1.02324	914	905.5	877.5	870	6.3587	6.21429
42894		1.79028	68	52	30	17	0.217391	0.121429
42667	hsa-miR-302b-5p	1.12721	52	49.5	15	13.5	0.108696	0.0964286
10138	hsa-miR-130a-3p	2.59964	78	53.5	41	16	0.297101	0.114286
30681		0.926276	49.5	47.5	10.5	11.5	0.076087	0.0821429
30831		1.22969	79.5	68.5	40	33	0.289855	0.235714
46381	hsa-miR-1298-5p	2.41546	62	46.5	25	10.5	0.181159	0.075
42523	hsa-miR-26b-3p	0.88274	72	75	33.5	38.5	0.242754	0.275
42892	hsa-miR-450b-3p	1.5781	51.5	46.5	14	9	0.101449	0.0642857
42824	ebv-miR-BART9-5p	1.9818	78.5	58.5	42	21.5	0.304348	0.153571
17606	kshv-miR-K12-4-5p	1.12128	48	46	10.5	9.5	0.076087	0.0678571
42927		0.417732	69.5	112.5	31.5	76.5	0.228261	0.546429
42861		2.74758	68.5	48.5	32.5	12	0.235507	0.0857143
46925	hsa-miR-1277-3p	2.19807	49	42.5	13	6	0.0942029	0.0428571
46832	hsa-miR-1202	1.77536	43.5	42.5	7	4	0.0507246	0.0285714
42614		1.86985	82	63	47	25.5	0.34058	0.182143
146064	hsa-miR-718	0.945323	55	61.5	20.5	22	0.148551	0.157143
146091	hsa-miR-1914-5p	1.11944	50.5	55	16	14.5	0.115942	0.103571
42780	hsa-miR-1307-5p	4.38406	95.5	50	60.5	14	0.438406	0.1
145866		4.7343	42.5	38	7	1.5	0.0507246	0.0107143
46205	SNORD48	1.21472	1084	910.5	1046.5	874	7.58333	6.24286
29138	spike_control_v2_42	1.3834	546	409	510	374	3.69565	2.67143
146192		1.52833	150.5	113	116	77	0.84058	0.55
42802		0.449373	70.5	110.5	33	74.5	0.23913	0.532143
145872		1.18357	43	41.5	3.5	3	0.0253623	0.0214286
146036		0.797101	44	42.5	5.5	7	0.0398551	0.05
146017		1.23641	57.5	52.5	19.5	16	0.141304	0.114286
28488	spike_control_v2_34	1.67093	178.5	121	140	85	1.01449	0.607143
145934	hsa-miRPlus-B1114	1.03655	60.5	59.5	23.5	23	0.17029	0.164286
146020	hsa-miR-449c-3p	1.45718	77	64.5	39.5	27.5	0.286232	0.196429
28098	spike_control_v2_31	1.12388	299.5	273.5	262	236.5	1.89855	1.68929
14258	hsa_negative_control_1	1.01449	54	55	18.5	18.5	0.134058	0.132143
145660		0.525039	456	848.5	420.5	812.5	3.0471	5.80357
145990	ebv-miR-BART21-3p	1.3212	62	58	28	21.5	0.202899	0.153571
146003		1.01449	51.5	55	17	17	0.123188	0.121429
145717	hsa-miR-516a-3p/hsa-miR-516b-3p	1.73913	52.5	49.5	18	10.5	0.130435	0.075
145944		0.714633	1159	1632	1122.5	1593.5	8.13406	11.3821
145984	ebv-miR-BART2-3p	0.590526	55	72.5	19.5	33.5	0.141304	0.239286
145760		1.43514	67	57	29	20.5	0.210145	0.146429
146009	hsa-miR-376a-3p	2.63768	45	39	6.5	2.5	0.0471014	0.0178571
145785	hsa-miR-526b-3p	2.02899	47	41.5	9	4.5	0.0652174	0.0321429
145641	hsa-miR-369-5p	1.8599	46.5	41.5	11	6	0.0797101	0.0428571
145842	hsa-miR-658	0.727788	53.5	60.5	16.5	23	0.119565	0.164286
146086	hsa-miR-30a-5p	1.00339	398.5	402	361.5	365.5	2.61957	2.61071
145905	hsa-miR-518a-5p/hsa-miR-527	1.47563	54.5	47.5	16	11	0.115942	0.0785714
147854	hsa-miR-548u	4.39614	43.5	37.5	6.5	1.5	0.0471014	0.0107143
147835	hsa-miR-3143	1.26812	40	38.5	2.5	2	0.0181159	0.0142857
147510		0.876153	46	48	9.5	11	0.0688406	0.0785714
147796	hsa-miR-4327	1.62319	49	44	12	7.5	0.0869565	0.0535714
147776	hsa-miR-4317	0.502407	633	1241.5	597	1205.5	4.32609	8.61071
147840	hsv2-miR-H9-3p	0.629242	60.5	76	24.5	39.5	0.177536	0.282143
147901	kshv-miR-K12-7-5p	0.897436	47.5	49.5	11.5	13	0.0833333	0.0928571
147941	hsa-miR-3160-3p	0.936455	42	43.5	6	6.5	0.0434783	0.0464286
147767	hsa-miR-4279	0.339871	467.5	1326	431.5	1288	3.12681	9.2
147832	hsa-miR-4326	2.62846	63	48.5	28.5	11	0.206522	0.0785714
147851	hsa-miR-3201	0.670066	89	119.5	53.5	81	0.387681	0.578571
147706	hsa-miR-4255	0.483416	106.5	187.5	71	149	0.514493	1.06429
147821	hsa-miR-3169	0.858417	41	44	5.5	6.5	0.0398551	0.0464286
147654	hsa-miR-3138	0.214518	59	153	24	113.5	0.173913	0.810714
147623	hsa-miR-4304	0.824275	43.5	44	6.5	8	0.0471014	0.0571429
147836	hsv2-miR-H7-5p	0.709206	187.5	252	151	216	1.0942	1.54286
148683	hsa-miR-888-3p	0.879227	42	44.5	6.5	7.5	0.0471014	0.0535714
148467	hsa-miR-3939	1.09903	42.5	42.5	6.5	6	0.0471014	0.0428571
14261	spike_control_v1_a	1.23994	43.5	41	5.5	4.5	0.0398551	0.0321429
147986	hsa-miRPlus-K1303*	0.645586	47.5	51.5	10.5	16.5	0.076087	0.117857
148319		1.22115	69	64	32.5	27	0.235507	0.192857
148387	hsa-miR-3942-5p	1.35266	45	42.5	8	6	0.057971	0.0428571
148658		1.77536	49	42	10.5	6	0.076087	0.0428571
148004		1.33486	50.5	46	12.5	9.5	0.0905797	0.0678571
148671		3.3036	609.5	212	571.5	175.5	4.1413	1.25357
148285	hsa-miR-3941	2.29469	85.5	57.5	47.5	21	0.344203	0.15
148466	hsa-miR-3937	0.887681	44	44	7	8	0.0507246	0.0571429
148682	hsa-miR-483-3p	0.557936	837	1487.5	798	1451	5.78261	10.3643
148264	hsa-miR-3665	0.797101	43.5	44.5	5.5	7	0.0398551	0.05
148640	hsa-miR-34b-3p	2.31884	43	41.5	8	3.5	0.057971	0.025
148327	hsa-miR-3651	1.59002	934.5	608.5	896.5	572	6.49638	4.08571
147555	hsv2-miR-H19	2.53623	43.5	41.5	7.5	3	0.0543478	0.0214286
148486		1.91626	44	43	8.5	4.5	0.0615942	0.0321429
148279		2.43478	40	41.5	6	2.5	0.0434783	0.0178571
148035		1.26685	160.5	138	125.5	100.5	0.90942	0.717857
148158		1.08936	179	174	145.5	135.5	1.05435	0.967857
148611		1.30435	42.5	39	4.5	3.5	0.0326087	0.025
148615		1.77536	43	41	7	4	0.0507246	0.0285714
148012	hsa-miR-203b-3p	0.922266	41	43.5	5	5.5	0.0362319	0.0392857
148070		1.90217	42.5	41.5	7.5	4	0.0543478	0.0285714
148582		1.42029	48	43.5	10.5	7.5	0.076087	0.0535714
148528		1.71988	253.5	164.5	217	128	1.57246	0.914286
148578		0.932237	54	55.5	17	18.5	0.123188	0.132143
148130		1.62319	42.5	39.5	4	2.5	0.0289855	0.0178571
148258		1.31287	49	45	11	8.5	0.0797101	0.0607143
148283		1.42029	46	42	7	5	0.0507246	0.0357143
148067		1.29117	43	41.5	7	5.5	0.0507246	0.0392857
148172	hsa-miR-216a-3p	2.23888	70.5	50	32	14.5	0.231884	0.103571
148689		1.278	86.5	75	48.5	38.5	0.351449	0.275
148191		1.64471	91	69	53.5	33	0.387681	0.235714
148094		3.17622	204.5	90	167.5	53.5	1.21377	0.382143
148419		0.55336	46.5	53.5	9	16.5	0.0652174	0.117857
148503		1.47563	46.5	43.5	8	5.5	0.057971	0.0392857
148605		1.2532	46	46	10.5	8.5	0.076087	0.0607143
148025		2.12121	45.5	43.5	11.5	5.5	0.0833333	0.0392857
148661	hsa-miR-486-3p	0.347826	64.5	126.5	30	87.5	0.217391	0.625
148429		1.38941	67	62	31.5	23	0.228261	0.164286
148407		0.952927	213	228	178	189.5	1.28986	1.35357
148442		1.01449	41.5	41	5	5	0.0362319	0.0357143
42499		0.445931	57	82.5	20	45.5	0.144928	0.325
145759	hsa-miR-181c-3p	1.28146	48.5	46.5	12	9.5	0.0869565	0.0678571
17835	hsa-miR-450a-5p	0.901771	48	51.5	12	13.5	0.0869565	0.0964286
42732	hsa-miR-532-3p	0.986312	55.5	53.5	17.5	18	0.126812	0.128571
145734	hsa-miR-33b-3p	1.92754	47	42.5	9.5	5	0.0688406	0.0357143
42493	hsa-miR-892b	1.45558	55	47.5	16.5	11.5	0.119565	0.0821429
168878	hsa-miR-5100	1.68873	12307.5	7406.5	12269	7370.5	88.9058	52.6464
168605	hsa-miR-4653-3p	0.983563	117.5	118	79.5	82	0.576087	0.585714
168856	hsa-miR-4494	2.36715	41.5	37.5	3.5	1.5	0.0253623	0.0107143
168558	hsa-miR-5585-3p	3.16283	63.5	45.5	26.5	8.5	0.192029	0.0607143
168700	hsa-miR-5696	1.13285	71	65.5	33.5	30	0.242754	0.214286
168829	hsa-miR-4794	1.01449	38.5	38	1.5	1.5	0.0108696	0.0107143
168602	hsa-miR-4666a-3p	1.01449	40.5	38	2	2	0.0144928	0.0142857
168894	hsa-miR-3978	1.8599	44	38.5	5.5	3	0.0398551	0.0214286
168918	hsa-miR-4491	0.278707	51.5	82	12.5	45.5	0.0905797	0.325
168704	hsa-miR-506-5p	0.78905	61	68	24.5	31.5	0.177536	0.225
168708	hsa-miR-296-5p	0.499895	52.5	72	17	34.5	0.123188	0.246429
168621	hsa-miR-4796-5p	3.057	149	75.5	113	37.5	0.818841	0.267857
168670	hsa-miR-4694-5p	2.97833	195	93	160	54.5	1.15942	0.389286
168767	hsa-miR-4681	1.2963	46.5	47.5	11.5	9	0.0833333	0.0642857
168594	hsa-miR-3150b-5p	0.572278	46.5	58	11	19.5	0.0797101	0.139286
168844	hsa-miR-4532	0.539765	687.5	1259.5	651.5	1224.5	4.72101	8.74643
168975	hsa-miR-4528	1.17057	43.5	44	7.5	6.5	0.0543478	0.0464286
168570	hsa-miR-2682-3p	0.989749	56.5	57.5	20	20.5	0.144928	0.146429
168649	hsa-miR-3129-3p	3.71981	41.5	38.5	5.5	1.5	0.0398551	0.0107143
168786	hsa-miR-3618	1.30435	47	42.5	9	7	0.0652174	0.05
169074	hsa-miR-3972	0.603212	49.5	55	11	18.5	0.0797101	0.132143
169106	hsa-miR-4783-3p	0.30059	40	50	4	13.5	0.0289855	0.0964286
169071	hsa-miR-4639-5p	1.37255	49	44	11.5	8.5	0.0833333	0.0607143
168984	hsa-miR-4637	1.23994	43.5	39.5	5.5	4.5	0.0398551	0.0321429
169265	hsa-miR-4733-3p	0.936455	57.5	55	18	19.5	0.130435	0.139286
169099	hsa-miR-4790-3p	N/A	38	38.5	0	3	N/A	0.0214286
169201	hsa-miR-5047	0.383253	46.5	57	8.5	22.5	0.0615942	0.160714
169132	hsa-miR-382-3p	3.2971	44	37.5	6.5	2	0.0471014	0.0142857
169122	hsa-miR-5687	6.08696	40	36.5	3	0.5	0.0217391	0.00357143
169227	hsa-miR-3064-5p	0.807453	58.5	60.5	19.5	24.5	0.141304	0.175
169289	hsa-miR-4692	1.77536	46	40	7	4	0.0507246	0.0285714
169308	hsa-miR-4503	1.60738	96.5	75.5	61	38.5	0.442029	0.275
169282	hsa-miR-4290	0.579314	349	585	313.5	549	2.27174	3.92143
169172	hsa-miR-4445-3p	0.887681	39	41.5	3.5	4	0.0253623	0.0285714
169199	hsa-miR-4518	1.1131	369.5	342	333	303.5	2.41304	2.16786
169034	hsa-miR-642b-5p	0.796557	400	504	365.5	465.5	2.64855	3.325
169173	hsa-miR-5590-3p	1.5942	40	42	5.5	3.5	0.0398551	0.025
169231	hsa-miR-4766-3p	3.80435	44	38.5	7.5	2	0.0543478	0.0142857
169315	hsa-miR-4676-3p	1.15942	40.5	39.5	4	3.5	0.0289855	0.025
169005	hsa-miR-520b/hsa-miR-520c-3p	2.53623	48	43	12.5	5	0.0905797	0.0357143
168580		2.07309	132.5	82	94	46	0.681159	0.328571
169246		1.61567	58	49.5	21.5	13.5	0.155797	0.0964286
169291		0.715134	59.5	67.5	21.5	30.5	0.155797	0.217857
168888		0.443841	42.5	44	3.5	8	0.0253623	0.0571429
169416	hsa-miRPlus-A1086	1.8594	345	202.5	307	167.5	2.22464	1.19643
168913		0.323397	76	149.5	36.5	114.5	0.264493	0.817857
169060		1.3036	161	132.5	124	96.5	0.898551	0.689286
169051		0.63325	86	113	49	78.5	0.355072	0.560714
168604		2.25443	46	40	10	4.5	0.0724638	0.0321429
28161		1.5942	42.5	38.5	5.5	3.5	0.0398551	0.025
13170	hsa-miR-380-5p	9.13043	39.5	35	4.5	0.5	0.0326087	0.00357143
42958		0.517192	287	520.5	247	484.5	1.78986	3.46071
46324	hsa-miR-320b	2.36256	725.5	329.5	687	295	4.97826	2.10714
17433		1.44928	61	52.5	25	17.5	0.181159	0.125
11202		1.84996	56.5	43	15.5	8.5	0.112319	0.0607143
42939		1.62874	247	163.5	205.5	128	1.48913	0.914286
17676	hsa-miR-152-3p	1.53923	60.5	49.5	22	14.5	0.15942	0.103571
17593	hsa-miR-650	0.901771	46.5	44	8	9	0.057971	0.0642857
46483	hsa-miR-27a-3p	0.991609	1085	1099.5	1040	1064	7.53623	7.6
46438	hsa-let-7g-5p	1.88181	932.5	517	895	482.5	6.48551	3.44643
42703	hsa-miR-490-3p	1.18644	75	65	34.5	29.5	0.25	0.210714
28054		2.49012	51.5	41.5	13.5	5.5	0.0978261	0.0392857
14302		1.47101	113	84.5	72.5	50	0.525362	0.357143
17625	hsa-miR-627-5p	0.897436	50	47.5	11.5	13	0.0833333	0.0928571
27568	hsa-miR-744-5p	1.21151	243	207	206	172.5	1.49275	1.23214
42478	hsa-miR-593-5p	2.13043	45.5	40.5	10.5	5	0.076087	0.0357143
42457	hsa-miR-323a-5p	1.4372	43.5	42	8.5	6	0.0615942	0.0428571
17589	ebv-miR-BART3-3p	0.634058	39	38.5	2.5	4	0.0181159	0.0285714
42832	hsa-miR-638	0.251318	91	254	54.5	220	0.394928	1.57143
42712		0.858417	50	46	11	13	0.0797101	0.0928571
42748		1.71683	46.5	41.5	11	6.5	0.0797101	0.0464286
42807		0.405797	45.5	49.5	6	15	0.0434783	0.107143
46462	hsa-miR-1224-5p	1.29117	58	52.5	21	16.5	0.152174	0.117857
46822	hsa-miR-1178-3p	1.42029	51.5	44	14	10	0.101449	0.0714286
28759	hsa-miR-758-3p	1.2532	49.5	44	10.5	8.5	0.076087	0.0607143
17527		1.52174	49	41.5	9	6	0.0652174	0.0428571
42496	hsa-miR-181c-5p	1.63446	57	44.5	14.5	9	0.105072	0.0642857
10306	hsa-miR-146b-5p	2.13658	106.5	67.5	69.5	33	0.503623	0.235714
46982		1.3834	48	41.5	7.5	5.5	0.0543478	0.0392857
46538		1.3334	328.5	254	288.5	219.5	2.09058	1.56786
17882	hsa-miR-20b-3p	2.57726	384	171.5	345.5	136	2.50362	0.971429
42765		0.794686	60.5	65	23.5	30	0.17029	0.214286
46921		1.74655	2896	1695	2857	1659.5	20.7029	11.8536
27551	hsa-miR-612	0.436284	79.5	131	41.5	96.5	0.300725	0.689286
42481		0.76087	46	47	9	12	0.0652174	0.0857143
42864		2.41964	435.5	201.5	399.5	167.5	2.89493	1.19643
42504	hsa-miR-593-3p	1.88852	99.5	67.5	60.5	32.5	0.438406	0.232143
42897	ebv-miR-BART15	1.20959	53	47	15.5	13	0.112319	0.0928571
42874	hsa-miR-16-2-3p	3.48373	127.5	62	91	26.5	0.65942	0.189286
42742		2.1006	124	77.5	88	42.5	0.637681	0.303571
17490	hsa-miR-571	0.983751	54	51	16	16.5	0.115942	0.117857
46565	hsa-miR-1207-5p	0.954817	45.5	42.5	8	8.5	0.057971	0.0607143
28684	spike_control_v2_37	1.61978	131	95.5	95	59.5	0.688406	0.425
15619	hsa-miR-649	1.79487	49.5	41	11.5	6.5	0.0833333	0.0464286
10943	hsa-miR-136-5p	1.09253	59	53.5	21	19.5	0.152174	0.139286
42706		2.21766	396	198	358.5	164	2.59783	1.17143
10977	hsa-miR-183-5p	2.12733	449.5	231	411	196	2.97826	1.4
42530	hsa-let-7a-2-3p	0.777778	244.5	305.5	207	270	1.5	1.92857
42569		1.52174	51	44.5	13.5	9	0.0978261	0.0642857
46639		2.47369	128.5	70.5	89	36.5	0.644928	0.260714
10990	hsa-miR-196a-5p	8.72752	643.5	106.5	606.5	70.5	4.39493	0.503571
14285	hsa-miR-487b-3p	1.46834	67.5	54	27.5	19	0.199275	0.135714
27546	hsa-miR-380-3p	1.56076	50.5	41.5	10	6.5	0.0724638	0.0464286
31026	hsa-miR-101-3p	1.59001	905	588.5	867.5	553.5	6.28623	3.95357
11040	hsa-miR-29b-3p	1.49955	4700	3189.5	4663.5	3155	33.7935	22.5357
13130	hsa-miR-517-5p	1.28146	50	44.5	12	9.5	0.0869565	0.0678571
46461		0.541063	50	58	12	22.5	0.0869565	0.160714
11138	hsa-miR-506-3p	1.11944	51.5	49	16	14.5	0.115942	0.103571
46293		1.09253	43	41.5	7	6.5	0.0507246	0.0464286
28547		0.747521	51.5	52.5	14	19	0.101449	0.135714
146101		0.693451	64.5	74.5	27	39.5	0.195652	0.282143
145998		3.09428	1042	363.5	1005	329.5	7.28261	2.35357
146118		1.28502	50.5	42	9.5	7.5	0.0688406	0.0535714
146045	hsv2-miR-H4-5p	1.18941	55	49.5	17	14.5	0.123188	0.103571
13146		2.53623	61	44	25	10	0.181159	0.0714286
145987	hsa-miR-2054	1.64855	42	39	6.5	4	0.0471014	0.0285714
146111	hsa-miR-767-5p	2.33859	1593	709.5	1556	675	11.2754	4.82143
145933	hsa-miR-652-5p	0.202899	66.5	182	29.5	147.5	0.213768	1.05357
146058	hsv1-miR-H3-3p	1.10672	55.5	52	18	16.5	0.130435	0.117857
145666	SNORD110	1.34976	425	327.5	388.5	292	2.81522	2.08571
146206		2.47412	156.5	85.5	119.5	49	0.865942	0.35
146026		0.963768	49	45.5	9.5	10	0.0688406	0.0714286
146098	hsv1-miR-H5-3p	1.09293	145.5	131.5	104.5	97	0.757246	0.692857
146004		0.738465	141.5	177	103	141.5	0.746377	1.01071
146161	hsa-miR-2115-3p	1.46952	138.5	102.5	98.5	68	0.713768	0.485714
146168	hsa-miR-1912	1.2963	48.5	44	11.5	9	0.0833333	0.0642857
146133		1.08327	67.5	65.5	31.5	29.5	0.228261	0.210714
146090	hsv1-miR-H7-3p	0.293866	194.5	576	157	542	1.13768	3.87143
29837	spike_control_v2_46	1.81278	91.5	65	54.5	30.5	0.394928	0.217857
145870		1.30435	39.5	38.5	4.5	3.5	0.0326087	0.025
145736	hsa-miR-605-5p	1.24956	87.5	76	50.5	41	0.365942	0.292857
145721	hsa-miR-875-5p	1.18357	45.5	41	7	6	0.0507246	0.0428571
145693	hsa-miR-92a-3p	2.82446	1090	412.5	1051	377.5	7.61594	2.69643
145962	hsa-miR-639	0.534914	64.5	89.5	29	55	0.210145	0.392857
145705	hsa-miR-431-5p	1.01449	51	46.5	12	12	0.0869565	0.0857143
145878		4.91493	429	115.5	390	80.5	2.82609	0.575
145727	hsa-miR-501-3p	2.2631	53.5	41.5	14.5	6.5	0.105072	0.0464286
27968	spike_control_v2_29	1.52012	272	193.5	234.5	156.5	1.69928	1.11786
145637	hsa-miR-187-3p	0.76087	46	44.5	7.5	10	0.0543478	0.0714286
145748	hsa-miR-518f-3p	1.64855	44	39	6.5	4	0.0471014	0.0285714
145917		1.07033	487.5	461	450.5	427	3.26449	3.05
147193	hsa-miR-572	1.69082	47.5	39.5	7.5	4.5	0.0543478	0.0321429
147608	hsa-miR-4307	1.88632	97.5	67	59.5	32	0.431159	0.228571
147872	hsv2-miR-H13	1.56785	48	40.5	8.5	5.5	0.0615942	0.0392857
147938	hsa-miR-4287	1.18841	62	52	20.5	17.5	0.148551	0.125
147814	hsa-miR-3159	1.52174	47	40	7.5	5	0.0543478	0.0357143
147807		0.446578	349	741.5	311	706.5	2.25362	5.04643
147924		1.20471	48.5	43	9.5	8	0.0688406	0.0571429
147760	hsa-miR-4316	1.18357	44.5	40.5	7	6	0.0507246	0.0428571
147544	hsa-miR-4314	0.391963	44	56.5	8.5	22	0.0615942	0.157143
147791		2.00226	13674	6944.5	13637	6909.5	98.8188	49.3536
147810		0.94686	45	43	7	7.5	0.0507246	0.0535714
147737		0.777339	64.5	73.5	29.5	38.5	0.213768	0.275
147830	hsv1-miR-H18	0.253623	44	65	7.5	30	0.0543478	0.214286
147671	hsa-miR-4323	0.445387	50.5	55	9	20.5	0.0652174	0.146429
147802		0.797101	140.5	168.5	104.5	133	0.757246	0.95
147897	hsa-miR-3136-5p	2.17391	46	39	7.5	3.5	0.0543478	0.025
147698	hsv2-miR-H22	1.77536	44	39	7	4	0.0507246	0.0285714
148627	hsa-miR-615-5p	1.40097	51	45	14.5	10.5	0.105072	0.075
148669	hsa-miR-185-3p	1.75845	49	42	13	7.5	0.0942029	0.0535714
148687	hsa-miR-1908-5p	0.16704	222	1152	184	1117.5	1.33333	7.98214
10905	spike_control_v1_g	0.811594	44	42.5	6	7.5	0.0434783	0.0535714
148677	hsa-miR-637	0.862319	47.5	45	8.5	10	0.0615942	0.0714286
148654	hsa-miR-184	0.743961	44	42	5.5	7.5	0.0398551	0.0535714
148079	hsa-miR-3673	0.507246	45.5	46	5.5	11	0.0398551	0.0785714
148474	hsa-miR-3622a-5p	2.23188	52	40	11	5	0.0797101	0.0357143
148625	hsa-miR-941	0.971014	72	70.5	33.5	35	0.242754	0.25
147640	kshv-miR-K12-10a-5p	1.75231	47.5	40.5	9.5	5.5	0.0688406	0.0392857
147599		0.879227	44	42	6.5	7.5	0.0471014	0.0535714
147318	hsa-miR-3660	0.978687	78	76	41	42.5	0.297101	0.303571
147666	hsa-miR-4277	1.07417	44	42.5	9	8.5	0.0652174	0.0607143
148186		2.58235	49.5	40	14	5.5	0.101449	0.0392857
148021		1.1454	53	51	17.5	15.5	0.126812	0.110714
148131		0.694127	43.5	44.5	6.5	9.5	0.0471014	0.0678571
148573		1.18357	41.5	37.5	3.5	3	0.0253623	0.0214286
148569		2.15072	65	47	26.5	12.5	0.192029	0.0892857
148137		0.59676	44	43	5	8.5	0.0362319	0.0607143
148359		1.82609	59	46.5	22.5	12.5	0.163043	0.0892857
148315		1.53096	79.5	62	41.5	27.5	0.300725	0.196429
148044		1.64418	131.5	93.5	94	58	0.681159	0.414286
148431		1.39493	41	38	5.5	4	0.0398551	0.0285714
148056		0.409357	60.5	91.5	23	57	0.166667	0.407143
148653		0.635161	73.5	92	36	57.5	0.26087	0.410714
148367		2.16425	53.5	42.5	16	7.5	0.115942	0.0535714
148475		2.31884	48	38.5	8	3.5	0.057971	0.025
148112		2.1558	49.5	39.5	8.5	4	0.0615942	0.0285714
148181	hsa-miR-203b-5p	1.27214	79	66	39.5	31.5	0.286232	0.225
148076		1.43428	61	48.5	20.5	14.5	0.148551	0.103571
148457		2.02899	53.5	42.5	14	7	0.101449	0.05
148060		1.5781	45	40	7	4.5	0.0507246	0.0321429
148464		0.710145	41.5	39.5	3.5	5	0.0253623	0.0357143
148141		0.507246	38.5	38	2	4	0.0144928	0.0285714
148194		1.39493	40.5	39	5.5	4	0.0398551	0.0285714
148646		1.82832	119	80.5	82	45.5	0.594203	0.325
148386	hsa-miR-219b-5p	1.60183	51.5	45	15	9.5	0.108696	0.0678571
148520		1.36736	50.5	48	15.5	11.5	0.112319	0.0821429
148284	hsa-miR-208b-3p	1.62579	100	74	62.5	39	0.452899	0.278571
148537		1.34058	75.5	60.5	37	28	0.268116	0.2
11255		1.40097	53	43.5	14.5	10.5	0.105072	0.075
42962		0.567922	96.5	138	58.5	104.5	0.423913	0.746429
29650		0.28032	68.5	148	31.5	114	0.228261	0.814286
11164	hsa-miR-519e-3p	1.77817	278	169.5	237.5	135.5	1.72101	0.967857
17886	hsa-miR-301b	2.23532	102.5	65	65	29.5	0.471014	0.210714
168684	hsa-miR-5010-5p	0.608696	46.5	42	4.5	7.5	0.0326087	0.0535714
168679	hsa-miR-4763-3p	0.624303	43.5	41.5	4	6.5	0.0289855	0.0464286
168718	hsa-miR-4684-3p	2.46377	46	38.5	8.5	3.5	0.0615942	0.025
168945	hsa-miR-326	2.13577	62	45	20	9.5	0.144928	0.0678571
168964	hsa-miR-4450	1.46927	287.5	193.5	231	159.5	1.67391	1.13929
168932	hsa-miR-5094	2.58235	68.5	46	28	11	0.202899	0.0785714
168934	hsa-miR-4999-5p	2.30567	49	40.5	12.5	5.5	0.0905797	0.0392857
168600		1.90892	1064	580	1025.5	545	7.43116	3.89286
168726		0.870328	118	129	81.5	95	0.59058	0.678571
168795	hsa-miR-4706	0.882168	47	45	10	11.5	0.0724638	0.0821429
168755	hsa-miR-4479	1.39493	42	38.5	5.5	4	0.0398551	0.0285714
168577		1.08696	44	41.5	7.5	7	0.0543478	0.05
168827	hsa-miR-548ac	1.52174	41.5	39	4.5	3	0.0326087	0.0214286
168676	hsa-miR-499b-5p	1.07417	46.5	44	9	8.5	0.0652174	0.0607143
168852	hsa-miR-4764-5p	1.26101	103.5	88	66.5	53.5	0.481884	0.382143
168611	hsa-miR-4753-3p	2.00229	75	52.5	37.5	19	0.271739	0.135714
168572	hsa-miR-4507	0.246617	59	123.5	22	90.5	0.15942	0.646429
168743	hsa-miR-548ad	1.30435	41.5	38.5	4.5	3.5	0.0326087	0.025
168647		1.7459	867	516.5	829.5	482	6.01087	3.44286
168812	hsa-miR-875-3p	0.734633	46.5	49.5	10.5	14.5	0.076087	0.103571
169186	hsa-miR-4520a-3p	0.57971	45	40.5	4	7	0.0289855	0.05
169118	hsa-miR-5009-3p	1.48272	50	41.5	9.5	6.5	0.0688406	0.0464286
169320	hsa-miR-4468	0.908374	149.5	155	107	119.5	0.775362	0.853571
169321	hsa-miR-4691-3p	1.65523	53.5	44.5	15.5	9.5	0.112319	0.0678571
169113	hsa-miR-4755-5p	0.697464	49.5	52	11	16	0.0797101	0.114286
169182	hsa-miR-4728-3p	0.726746	146	172	98.5	137.5	0.713768	0.982143
169036	hsa-miR-4745-3p	4.26087	52	38	10.5	2.5	0.076087	0.0178571
169230	hsa-miR-4747-3p	1.22807	48.5	44.5	11.5	9.5	0.0833333	0.0678571
169157	hsa-miR-4755-3p	0.850865	50	49.5	13	15.5	0.0942029	0.110714
169000	hsa-miR-5707	0.184453	38	40	1	5.5	0.00724638	0.0392857
169319	hsa-miR-3136-3p	0.572321	207	339.5	171.5	304	1.24275	2.17143
168996	hsa-miR-4524a-3p	1.69082	44	39.5	7.5	4.5	0.0543478	0.0321429
169064	hsa-miR-4778-3p	1.67612	54	47	19	11.5	0.137681	0.0821429
169112	hsa-miR-4727-3p	0.858417	42	41	5.5	6.5	0.0398551	0.0464286
169169	hsa-miR-5684	1.93382	2008.5	1069	1971	1034	14.2826	7.38571
168987	hsa-miR-4523	1.5781	43	41	7	4.5	0.0507246	0.0321429
169365	hsa-miR-3974	1.8599	43	38	5.5	3	0.0398551	0.0214286
169160	hsa-miR-4633-3p	0.338164	39.5	38	1	3	0.00724638	0.0214286
168992	hsa-miR-5092	1.88406	44.5	36.5	6.5	3.5	0.0471014	0.025
168654		0.78905	46	43.5	7	9	0.0507246	0.0642857
168713		4.39614	59.5	39	19.5	4.5	0.141304	0.0321429
168957		N/A	45.5	35	3.5	0	0.0253623	N/A
168706		0.529301	54	57.5	12	23	0.0869565	0.164286
168761		2.02899	50.5	42.5	13	6.5	0.0942029	0.0464286
168842		0.420124	149.5	297	108.5	262	0.786232	1.87143
169268		1.23384	60.5	53.5	22.5	18.5	0.163043	0.132143
168936		1.14379	211.5	189	172.5	153	1.25	1.09286
46839		1.52174	41.5	40.5	4.5	3	0.0326087	0.0214286
28769		2.36715	47	41.5	10.5	4.5	0.076087	0.0321429
42664		1.32664	45	42.5	8.5	6.5	0.0615942	0.0464286
46340	hsa-miR-1289	1.12721	44	40	5	4.5	0.0362319	0.0321429
46627	hsa-miR-1271-5p	0.869565	39.5	39.5	3	3.5	0.0217391	0.025
42750	hsa-miR-636	1.4058	86	70	48.5	35	0.351449	0.25
42717	hsa-miR-92b-5p	0.0984209	43.5	105.5	6.5	67	0.0471014	0.478571
11045	hsa-miR-302c-5p	1.75231	123.5	87	85.5	49.5	0.619565	0.353571
11274		1.08213	45.5	44	8	7.5	0.057971	0.0535714
42640	hsa-miR-20b-5p	1.87945	591	334.5	553	298.5	4.00725	2.13214
17562	ebv-miR-BHRF1-2-5p	2.02899	42.5	39.5	5	2.5	0.0362319	0.0178571
14189		0.785414	54.5	51.5	12	15.5	0.0869565	0.110714
10937	hsa-miR-132-3p	0.732689	50	55	13	18	0.0942029	0.128571
32731	hsa-miR-190b	2.09662	54.5	44.5	15.5	7.5	0.112319	0.0535714
46239		2.02899	46	42	10	5	0.0724638	0.0357143
17359	ebv-miR-BART4-5p	2.21344	49.5	42	12	5.5	0.0869565	0.0392857
19016	hsa-miR-217	2.02899	42.5	41	7	3.5	0.0507246	0.025
46684	hsa-miR-1225-3p	0.737813	40.5	42.5	4	5.5	0.0289855	0.0392857
46531	hsa-miR-1231	0.676329	42	42	4	6	0.0289855	0.0428571
17571	kshv-miR-K12-11-3p	2.02899	47	41.5	10	5	0.0724638	0.0357143
11268		1.28019	116	99	79.5	63	0.576087	0.45
17691		1.21739	49	47	12	10	0.0869565	0.0714286
46556	hsa-miR-623	1.20773	49.5	46.5	12.5	10.5	0.0905797	0.075
27838	hsa-miR-302d-3p	1.01449	48	48	11	11	0.0797101	0.0785714
42700	hsa-miR-631	0.926276	46.5	48.5	10.5	11.5	0.076087	0.0821429
46879		1.16133	81	74.5	43.5	38	0.315217	0.271429
17508	hcmv-miR-UL112-3p	0.524043	77	113	39	75.5	0.282609	0.539286
42778	hsa-let-7g-3p	1.39493	50.5	44	11	8	0.0797101	0.0571429
42536		0.951087	45	44.5	7.5	8	0.0543478	0.0571429
46835		0.468227	42.5	42.5	3	6.5	0.0217391	0.0464286
17463	hsa-miR-151a-3p	1.60935	213.5	147	174.5	110	1.26449	0.785714
46944	hsa-miR-1297	0.765372	166	205.5	127.5	169	0.923913	1.20714
46860	hsa-miR-1205	0.901771	47	46	8	9	0.057971	0.0642857
42862		1.48272	46.5	42.5	9.5	6.5	0.0688406	0.0464286
42822		2.53623	42.5	39	5	2	0.0362319	0.0142857
46661	hsa-miR-1294	1.37971	54	49.5	17	12.5	0.123188	0.0892857
42541	hsa-miR-302a-5p	1.47563	45.5	43.5	8	5.5	0.057971	0.0392857
17749		1.20439	10055.5	8475.5	10017.5	8438	72.5906	60.2714
46787		1.11594	43.5	42	5.5	5	0.0398551	0.0357143
27540		0.763771	201	255	164.5	218.5	1.19203	1.56071
11058	hsa-miR-325	1.25937	54.5	51	18	14.5	0.130435	0.103571
46422		1.17681	50.5	48	14.5	12.5	0.105072	0.0892857
42744	hsa-miR-23a-3p	0.817169	2266	2802	2228	2766	16.1449	19.7571
33163		1.26812	45	43	7.5	6	0.0543478	0.0428571
14271	hsa-miR-539-5p	1.18357	50	45.5	10.5	9	0.076087	0.0642857
42971	hsa-miR-96-3p	1.42029	45.5	44.5	10.5	7.5	0.076087	0.0535714
42502	hsa-miR-204-3p	0.217001	276.5	1151	238.5	1115	1.72826	7.96429
29872	hsa-miR-340-5p	2.26877	531	257	492	220	3.56522	1.57143
46744	hsa-miR-526b-5p	1.37255	50	46	11.5	8.5	0.0833333	0.0607143
17540		1.35266	49.5	44.5	10	7.5	0.0724638	0.0535714
11074	hsa-miR-34c-5p	1.52174	55	47.5	15	10	0.108696	0.0714286
46416	hsa-miR-1293	1.17057	61	57.5	22.5	19.5	0.163043	0.139286
46789	hsa-miR-513b-5p	0.613128	165	245	124.5	206	0.902174	1.47143
4390		1.27462	66	56	24.5	19.5	0.177536	0.139286
42787		1.42385	81.5	64.5	40	28.5	0.289855	0.203571
46331		0.78905	44	41.5	3.5	4.5	0.0253623	0.0321429
42522	ebv-miR-BART19-3p	0.634144	497.5	774.5	461	737.5	3.34058	5.26786
17528		1.42029	44	43	7	5	0.0507246	0.0357143
46622	hsa-miR-518f-5p	0.922266	42.5	42	5	5.5	0.0362319	0.0392857
17612	hsa-miR-555	1.01449	44	42	6	6	0.0434783	0.0428571
46616		0.901771	45.5	45.5	8	9	0.057971	0.0642857
146075		0.351557	54	88.5	17.5	50.5	0.126812	0.360714
146181		1.30435	43.5	40	4.5	3.5	0.0326087	0.025
146145		0.807922	124.5	147	88	110.5	0.637681	0.789286
24226	spike_control_v2_16	1.47563	70.5	58.5	32	22	0.231884	0.157143
146150		0.47343	43.5	44	3.5	7.5	0.0253623	0.0535714
42650		2.26341	3089.5	1403.5	3051	1367.5	22.1087	9.76786
10991		3.62556	257	97	218	61	1.57971	0.435714
146005	hsa-miR-3129-5p	0.727788	57	59.5	16.5	23	0.119565	0.164286
146128		1.04722	54.5	53	16	15.5	0.115942	0.110714
146007		1.40902	51	46	12.5	9	0.0905797	0.0642857
145659	RNU1	2.02682	507.5	271	467.5	234	3.38768	1.67143
17858	hsa-miRPlus-A1073	1.17874	101	92.5	61	52.5	0.442029	0.375
146085	hsa-miR-3170	1.33486	53	46.5	12.5	9.5	0.0905797	0.0678571
146188		1.66094	21955.5	13420.5	21910	13382.5	158.768	95.5893
146170		1.23994	463	375	412.5	337.5	2.98913	2.41071
146082		0.22755	56	89.5	12	53.5	0.0869565	0.382143
46435		1.37155	11994	8879.5	11956	8843.5	86.6377	63.1679
146218		0.598187	111.5	163	74	125.5	0.536232	0.896429
146116	hsa-miR-2116-3p	1.18357	44.5	43	7	6	0.0507246	0.0428571
145980	hsa-miR-939-5p	1.48272	46	44	9.5	6.5	0.0688406	0.0464286
145973	hsa-miR-664a-3p	1.18424	630	546	593	508	4.2971	3.62857
145965	hsa-miR-518d-3p	1.48272	46	43.5	9.5	6.5	0.0688406	0.0464286
145687	hsa-miR-384	0.942029	44.5	44	6.5	7	0.0471014	0.05
145651	hsa-miR-99a-3p	0.638755	47	50	8.5	13.5	0.0615942	0.0964286
145677	hsa-miR-139-5p	1.57246	69	55.5	31	20	0.224638	0.142857
145633	hsa-let-7d-3p	1.05463	182.5	175	144.5	139	1.0471	0.992857
146008	hsa-miR-26b-5p	0.935738	1042.5	1125	1004	1088.5	7.27536	7.775
145720		1.23994	56.5	50	16.5	13.5	0.119565	0.0964286
145643	hsa-miR-382-5p	1.386	87.5	71.5	48.5	35.5	0.351449	0.253571
147539		1.09903	47	43	6.5	6	0.0471014	0.0428571
147861		4.76715	1031.5	248.5	991.5	211	7.18478	1.50714
147910		1.44928	54	48	15	10.5	0.108696	0.075
147864	hsv2-miR-H24	0.62094	74.5	95.5	35.5	58	0.257246	0.414286
147895	kshv-miR-K12-2-3p	1.32664	46.5	44	8.5	6.5	0.0615942	0.0464286
147953	hsa-miR-491-5p	1.24419	72.5	64	32.5	26.5	0.235507	0.189286
147817	hsa-miR-3196	0.282227	76	169.5	37	133	0.268116	0.95
147831	kshv-miR-K12-1-3p	1.44436	81	66.5	42	29.5	0.304348	0.210714
147629		1.30103	374.5	299	336	262	2.43478	1.87143
147898	hsa-miR-2861	1.08213	46	45	8	7.5	0.057971	0.0535714
147833		1.26812	42.5	41	5	4	0.0362319	0.0285714
147743	hsa-miR-4275	1.59729	73.5	62.5	37	23.5	0.268116	0.167857
147799	hsa-miR-3156-5p	0.775789	43	45	6.5	8.5	0.0471014	0.0607143
147763	hsa-miR-4272	0.780379	41.5	43.5	5	6.5	0.0362319	0.0464286
147921	hsa-miR-3131	0.954817	45.5	43	8	8.5	0.057971	0.0607143
148002		1.0628	49	45	11	10.5	0.0797101	0.075
148593	hsa-miR-3605-3p	1.66204	75.5	59	38.5	23.5	0.278986	0.167857
147625		0.901771	42	40.5	4	4.5	0.0289855	0.0321429
148058	hsa-miR-3672	1.01449	42	41	4.5	4.5	0.0326087	0.0321429
148420	hsa-miR-3607-3p	0.994884	2929	2986.5	2892	2949	20.9565	21.0643
148434	hsa-miR-3692-3p	1.40902	50	47	12.5	9	0.0905797	0.0642857
14264	spike_control_v1_c	0.626598	50.5	54.5	10.5	17	0.076087	0.121429
148063	hsa-miR-3713	0.966184	50.5	47	10	10.5	0.0724638	0.075
148679		1.6934	23386	14024	23345.5	13986	169.17	99.9
148382	hsa-miR-3609	1.44928	51	45.5	10	7	0.0724638	0.05
148465	hsa-miR-3611	0.757395	149	183.5	109	146	0.789855	1.04286
147589	hsa-miR-1193	0.824275	44.5	44	6.5	8	0.0471014	0.0571429
147621	hsa-miR-4278	0.980103	66	66	28.5	29.5	0.206522	0.210714
147633	hsa-miR-3163	0.929952	43.5	42.5	5.5	6	0.0398551	0.0428571
147957	hsa-miR-412-5p	0.869565	43	44	6	7	0.0434783	0.05
148380	hsa-miR-3913-5p	1.23994	47.5	47	11	9	0.0797101	0.0642857
148080	hsa-miR-3921	2.89855	47	41.5	10	3.5	0.0724638	0.025
148403		1.20773	49	47.5	12.5	10.5	0.0905797	0.075
148595	hsa-miR-34a-3p	2.07126	61.5	48	24.5	12	0.177536	0.0857143
148581		1.07417	45.5	46	9	8.5	0.0652174	0.0607143
148292		1.52174	39.5	38.5	3	2	0.0217391	0.0142857
148480	hsa-miR-494-5p	0.938578	106.5	107.5	68	73.5	0.492754	0.525
148373		0.824275	44.5	44.5	6.5	8	0.0471014	0.0571429
148089	hsa-miR-208a-3p	0.546265	44.5	50	7	13	0.0507246	0.0928571
148174		1.12242	63.5	60	26	23.5	0.188406	0.167857
148213		1.25604	49.5	46	13	10.5	0.0942029	0.075
148545		1.08213	46	44	8	7.5	0.057971	0.0535714
148271		1.53411	70	58.5	31	20.5	0.224638	0.146429
148342		3.17696	218	94.5	178.5	57	1.29348	0.407143
148053		1.20471	55.5	53.5	19	16	0.137681	0.114286
148297		1.52174	48.5	46	12	8	0.0869565	0.0571429
148075		1.68025	65	54	26.5	16	0.192029	0.114286
148175		1.25689	318	263	280	226	2.02899	1.61429
148083		1.28146	49	45.5	12	9.5	0.0869565	0.0678571
148337		0.338164	93	195	53	159	0.384058	1.13571
148633		0.18707	287	1376	247	1339.5	1.78986	9.56786
148564		1.03809	59.5	57.5	22	21.5	0.15942	0.153571
148066		2.36715	47.5	41	10.5	4.5	0.076087	0.0321429
148294		1.66667	49.5	44.5	11.5	7	0.0833333	0.05
148119		1.8599	53	47	16.5	9	0.119565	0.0642857
148468		0.526756	117.5	192.5	81	156	0.586957	1.11429
148215	hsa-miR-3591-3p	1.23188	55	50	17	14	0.123188	0.1
148570		0.655834	70	85.5	32	49.5	0.231884	0.353571
148395		1.32664	46.5	42.5	8.5	6.5	0.0615942	0.0464286
19599		2.62134	615.5	258.5	577.5	223.5	4.18478	1.59643
13132	hsa-miR-519e-5p	0.961563	91	95.5	54.5	57.5	0.394928	0.410714
46491		1.21739	50.5	46.5	12	10	0.0869565	0.0714286
32711	hsa-miR-633	0.811594	42	41	4	5	0.0289855	0.0357143
42629	hsa-miR-376c-3p	2.02899	45.5	41	8	4	0.057971	0.0285714
168734	hsa-miR-4465	0.942029	45	43	6.5	7	0.0471014	0.05
46863	hsa-miR-3157-3p	0.980676	51.5	52	14.5	15	0.105072	0.107143
168730	hsa-miR-4464	0.869565	43	43.5	6	7	0.0434783	0.05
168644	hsa-miR-4775	0.439959	80.5	136	42.5	98	0.307971	0.7
168770	hsa-miR-4699-3p	1.61327	249.5	170	211.5	133	1.53261	0.95
168890	hsa-miR-1306-5p	0.665056	67	82	29.5	45	0.213768	0.321429
168877	hsa-miR-5583-5p	0.811594	45.5	46	8	10	0.057971	0.0714286
168618	hsa-miR-4783-5p	1.21739	50.5	46	12	10	0.0869565	0.0714286
168855	hsa-miR-4675	1.37681	48	43	9.5	7	0.0688406	0.05
168919	hsa-miR-4456	1.80272	2484	1414	2446	1376.5	17.7246	9.83214
168560	hsa-miR-4676-5p	1.04433	54	54.5	17.5	17	0.126812	0.121429
168963	hsa-miR-664b-5p	1.57855	230.5	162.5	194.5	125	1.40942	0.892857
168671	hsa-miR-3140-5p	1.44928	43	40	5	3.5	0.0362319	0.025
168745	hsa-miR-4667-3p	0.84058	50	54	14.5	17.5	0.105072	0.125
168668	hsa-miR-4732-3p	1.40142	185	143	148.5	107.5	1.07609	0.767857
168839	hsa-miR-4774-3p	1.44928	42	40	5	3.5	0.0362319	0.025
168917	hsa-miR-4511	1.30239	83	74	47.5	37	0.344203	0.264286
168661	hsa-miR-4531	0.940892	272.5	291	236.5	255	1.71377	1.82143
168776	hsa-miR-4795-3p	1.31431	225.5	182.5	188.5	145.5	1.36594	1.03929
168576	hsa-miR-4693-3p	0.913043	42	41.5	4.5	5	0.0326087	0.0357143
169098	hsa-miR-3691-3p	1.31884	43	41.5	6.5	5	0.0471014	0.0357143
169107	hsa-miR-4782-5p	1.07246	55	54.5	18.5	17.5	0.134058	0.125
169272	hsa-miR-4419b	0.826028	1142.5	1394	1104.5	1356.5	8.00362	9.68929
169159	hsa-miR-4521	4.71014	265	85.5	227.5	49	1.64855	0.35
169242		2.21344	49.5	43.5	12	5.5	0.0869565	0.0392857
169194	hsa-miR-4513	0.793149	59.5	65.5	21.5	27.5	0.155797	0.196429
169311	hsa-miR-4714-5p	0.969266	1205.5	1259.5	1168	1222.5	8.46377	8.73214
169156	hsa-miR-4515	0.55336	40.5	41.5	3	5.5	0.0217391	0.0392857
169309	hsa-miR-4802-5p	0.716113	42.5	45	6	8.5	0.0434783	0.0607143
169126	hsa-miR-4486	0.518519	48	59	11.5	22.5	0.0833333	0.160714
169083	hsa-miR-371b-3p	0.532684	128	207.5	89	169.5	0.644928	1.21071
169247	hsa-miR-4477a	1.58937	61.5	53.5	23.5	15	0.17029	0.107143
169297	hsa-miR-4777-3p	0.676329	40	42.5	3	4.5	0.0217391	0.0321429
168989	hsa-miR-4447	0.334913	87	192.5	51.5	156	0.373188	1.11429
169092	hsa-miR-548am-3p	1.17057	43	43.5	7.5	6.5	0.0543478	0.0464286
169120	hsa-miR-4787-3p	0.307971	45	64	8.5	28	0.0615942	0.2
169256	hsa-miR-4666a-5p	0.887681	41.5	41.5	3.5	4	0.0253623	0.0285714
168998	hsa-miR-4508	0.216532	65	163.5	27	126.5	0.195652	0.903571
168982	hsa-miR-4757-3p	1.26812	42	38.5	2.5	2	0.0181159	0.0142857
169419	hsa-miR-300	0.0845411	39.5	42.5	0.5	6	0.00362319	0.0428571
168596		0.958132	63	63	25.5	27	0.184783	0.192857
168662		0.563607	44	50	7.5	13.5	0.0543478	0.0964286
168617		0.327256	42.5	53	5	15.5	0.0362319	0.110714
169153		0.357504	551.5	1497.5	514.5	1460	3.72826	10.4286
169415	hsa-miR-187-5p	0.676329	45	50	8	12	0.057971	0.0857143
169392		3.24638	69.5	47.5	32	10	0.231884	0.0714286
168751		0.382827	47.5	64	10	26.5	0.0724638	0.189286
169407	hsa-miR-4301	2.44507	870	382.5	831.5	345	6.02536	2.46429
42843	hsa-miR-654-5p	0.858417	47.5	49.5	11	13	0.0797101	0.0928571
46617	hsa-miR-1197	2.47987	46.5	39.5	11	4.5	0.0797101	0.0321429
17438		2.43478	42.5	38	6	2.5	0.0434783	0.0178571
17626	hsa-miR-575	1.13384	46	45	9.5	8.5	0.0688406	0.0607143
42926	hsa-miR-92a-1-5p	6.34058	74	44	37.5	6	0.271739	0.0428571
10928	hsa-miR-125a-5p	0.916179	898	991.5	862	954.5	6.24638	6.81786
11154	hsa-miR-517c-3p	1.09903	43.5	41.5	6.5	6	0.0471014	0.0428571
42953		1.28763	69.5	61	33	26	0.23913	0.185714
42746	hsa-miR-647	1.09314	105	101	69.5	64.5	0.503623	0.460714
29529	hsa-miR-369-3p	2.31884	45.5	40	8	3.5	0.057971	0.025
42782	hcmv-miR-UL148D	0.502385	114	192.5	77.5	156.5	0.561594	1.11786
11229		0.0872523	68	378	29.5	343	0.213768	2.45
28251	hsa-miR-770-5p	0.901771	42.5	40	4	4.5	0.0289855	0.0321429
33902	hsa-miR-128-3p	2.84365	132	70	92.5	33	0.67029	0.235714
42940	hsa-miR-876-5p	1.69082	44	42	7.5	4.5	0.0543478	0.0321429
42568		1.38565	64	59	28	20.5	0.202899	0.146429
46336	hsa-miR-1284	1.38893	254	195.5	217	158.5	1.57246	1.13214
42791	hsa-miR-548b-5p	1.5781	46	42	7	4.5	0.0507246	0.0321429
17445	hsa-miR-610	0.587338	43	49	5.5	9.5	0.0398551	0.0678571
11083	hsa-miR-371a-3p	0.676329	48	56	11	16.5	0.0797101	0.117857
32608	hsa-miR-761	1.45558	54	48.5	16.5	11.5	0.119565	0.0821429
46615		1.26812	44.5	44.5	7.5	6	0.0543478	0.0428571
42947		1.46538	42.5	41	6.5	4.5	0.0471014	0.0321429
42615	hsa-miR-135b-3p	1.54648	97.5	77	62.5	41	0.452899	0.292857
46818	ebv-miR-BART17-5p	1.39493	42	40	5.5	4	0.0398551	0.0285714
11000		0.70266	2660.5	3825.5	2624	3788.5	19.0145	27.0607
46703	hsa-miR-548e-3p	1.19163	73.5	66.5	37	31.5	0.268116	0.225
17415	ebv-miR-BART10-3p	1.45411	58.5	49.5	21.5	15	0.155797	0.107143
46385		2.43478	43	39.5	6	2.5	0.0434783	0.0178571
28009		0.922907	103	108.5	65.5	72	0.474638	0.514286
17315	kshv-miR-K12-3-3p	1.31039	52	48.5	15.5	12	0.112319	0.0857143
17273		1.39732	73	62	36.5	26.5	0.264493	0.189286
42687		1.16546	326.5	289.5	289.5	252	2.09783	1.8
42850	hsa-miR-150-3p	2.47987	47.5	43	11	4.5	0.0797101	0.0321429
46300	hiv1-miR-TAR-3p	0.858417	40	44.5	5.5	6.5	0.0398551	0.0464286
46243		0.929952	41	41.5	5.5	6	0.0398551	0.0428571
46724		1.42029	43	43	7	5	0.0507246	0.0357143
31038	hiv1-miR-N367	1.66008	45.5	44.5	9	5.5	0.0652174	0.0392857
46450	hsa-miR-548o-3p	2.46377	44	41.5	8.5	3.5	0.0615942	0.025
46695	hsa-miR-1228-3p	1.26812	50	51	15	12	0.108696	0.0857143
17624	hsa-miR-532-5p	1.35266	68	59.5	30	22.5	0.217391	0.160714
11142		1.1971	66.5	62.5	29.5	25	0.213768	0.178571
42666	hsa-miR-26a-2-3p	2.33641	74	54	38	16.5	0.275362	0.117857
42684		1.48272	46.5	44	9.5	6.5	0.0688406	0.0464286
42581	hsa-miR-513a-5p	1.09992	345	324.5	309	285	2.23913	2.03571
46223	hsa-miR-1306-3p	2.11353	47.5	44.5	12.5	6	0.0905797	0.0428571
17299	hcmv-miR-UL22A-3p	2.36715	54	44.5	17.5	7.5	0.126812	0.0535714
46347		1.7548	100.5	74.5	64	37	0.463768	0.264286
19585	hsa-miR-148b-3p	1.61605	354	235	317	199	2.2971	1.42143
46485		3.21839	130.5	66	92	29	0.666667	0.207143
14272	hsa-miR-542-3p	3.41858	238	97.5	200.5	59.5	1.4529	0.425
42651		2.12121	47	43	11.5	5.5	0.0833333	0.0392857
11235		0.970162	321.5	335.5	284.5	297.5	2.06159	2.125
42772	hsa-miR-566	1.62319	45	42.5	8	5	0.057971	0.0357143
46326	hsa-miR-1233-3p	1.32664	44.5	44	8.5	6.5	0.0615942	0.0464286
42773	ebv-miR-BART17-3p	0.831551	61.5	67	25	30.5	0.181159	0.217857
27541	hcmv-miR-UL70-3p	1.06789	45.5	47	10	9.5	0.0724638	0.0678571
10964	hsa-miR-155-5p	1.63351	82.5	66.5	47.5	29.5	0.344203	0.210714
17332	ebv-miR-BART9-3p	1.26812	53	52.5	17.5	14	0.126812	0.1
42507	hsa-miR-202-5p	1.28502	45.5	45.5	9.5	7.5	0.0688406	0.0535714
19011	SNORD10	1.65008	2734.5	1699	2700	1660	19.5652	11.8571
146057		0.405797	47.5	67.5	12	30	0.0869565	0.214286
26160	spike_control_v2_21	1.6876	297.5	194	262	157.5	1.89855	1.125
24127	spike_control_v2_11	1.64747	225.5	152.5	190	117	1.37681	0.835714
146219		1.39545	373	282.5	337	245	2.44203	1.75
17848	hsa-miRPlus-A1087	2.69647	9746	3689	9709.5	3653	70.3587	26.0929
42492	hsa-miRPlus-A1031	1.94444	48.5	44.5	11.5	6	0.0833333	0.0428571
146006	hsa-miR-670-5p	1.23503	52	48.5	14	11.5	0.101449	0.0821429
146198		0.849068	287	338.5	251.5	300.5	1.82246	2.14643
146078		1.1454	54	53.5	17.5	15.5	0.126812	0.110714
146166	hsa-miRPlus-G1065-5p	1.91626	46	42.5	8.5	4.5	0.0615942	0.0321429
146164		1.2343	111	100.5	73	60	0.528986	0.428571
17748		1.14181	10256.5	9119.5	10219.5	9080	74.0543	64.8571
146089	hsv1-miR-H8-5p	0.404471	67	114.5	30.5	76.5	0.221014	0.546429
13421	spike_control_v2_9	1.81025	952	548.5	914.5	512.5	6.62681	3.66071
146144		0.427155	56.5	84	20	47.5	0.144928	0.339286
146154		2.02899	46.5	45.5	10	5	0.0724638	0.0357143
13388	spike_control_v2_5	1.47724	77	65.5	41.5	28.5	0.300725	0.203571
146071		0.626598	56.5	71.5	21	34	0.152174	0.242857
145844	hsa-miR-374a-5p	0.549199	143.5	238	108	199.5	0.782609	1.425
145725		0.570808	150	240.5	114.5	203.5	0.82971	1.45357
145859	hsa-miR-33a-5p	1.63561	273	184.5	237	147	1.71739	1.05
105441	hsa-miR-518c-3p	1.44165	48	46.5	13.5	9.5	0.0978261	0.0678571
145827	hsa-miR-200a-5p	1.10195	66	66	31.5	29	0.228261	0.207143
145950	hsa-miR-33b-5p	1.94919	378.5	215	342	178	2.47826	1.27143
145732	hsa-miR-346	1.55556	48	44.5	11.5	7.5	0.0833333	0.0535714
145821	hsa-miR-518c-5p	1.42029	56	49.5	17.5	12.5	0.126812	0.0892857
145889	hsa-miR-196b-5p	5.07246	214	71.5	177.5	35.5	1.28623	0.253571
145832		1.62319	41.5	40	4	2.5	0.0289855	0.0178571
147794	kshv-miR-K12-8-3p	0.881445	65	67.5	26.5	30.5	0.192029	0.217857
147863	hsa-miR-3155a	2.1558	45.5	43.5	8.5	4	0.0615942	0.0285714
147793	hsa-miR-4252	1.69082	55.5	50	17.5	10.5	0.126812	0.075
147508		1.84783	114	78	76.5	42	0.554348	0.3
147829		1.54576	310.5	215.5	273.5	179.5	1.98188	1.28214
147801	hsv1-miR-H11/hsv2-miR-H11-3p	0.507246	42	42.5	3	6	0.0217391	0.0428571
147554	hsa-miR-4273	0.497911	77.5	117.5	40	81.5	0.289855	0.582143
147826	hsa-miR-3153	1.42029	43	42	7	5	0.0507246	0.0357143
147803	hsv2-miR-H10	0.10352	59	282.5	25	245	0.181159	1.75
147537	hsa-miR-4264	1.05676	47.5	49.5	12.5	12	0.0905797	0.0857143
147859		0.210145	50	108	14.5	70	0.105072	0.5
147795	hsa-miR-3186-3p	1.01449	49	52.5	14	14	0.101449	0.1
147673	hsa-miR-4262	1.11594	41	43.5	5.5	5	0.0398551	0.0357143
147884	hsv2-miR-H25	0.673254	107.5	148	73	110	0.528986	0.785714
147929	hsa-miR-1273c	1.04051	56.5	55.5	20	19.5	0.144928	0.139286
147834		1.21407	72	67	36.5	30.5	0.264493	0.217857
148239	hsa-miR-3916	1.90217	51	45	15	8	0.108696	0.0571429
148691	hsa-miR-602	2.02899	42	40	5	2.5	0.0362319	0.0178571
147376	hsa-miR-3679-5p	1.39493	47	44	11	8	0.0797101	0.0571429
147572	hsa-miR-3120-3p	1.80354	45	42	8	4.5	0.057971	0.0321429
148398	hsa-miR-3908	0.869565	44.5	43.5	6	7	0.0434783	0.05
148241	hsa-miR-3649	1.40787	70.5	62	34	24.5	0.246377	0.175
148147	hsa-miR-181b-3p	1.71196	52	47.5	13.5	8	0.0978261	0.0571429
148616		1.87267	50339	27291.5	50299.5	27249	364.489	194.636
148289	hsa-miR-3675-5p	2.2631	51.5	47	14.5	6.5	0.105072	0.0464286
147964	hsa-miRPlus-J1005	1.60183	52.5	46.5	15	9.5	0.108696	0.0678571
148489	hsa-miR-3674	1.19895	44.5	43	6.5	5.5	0.0471014	0.0392857
148038	hsa-miR-3679-3p	0.410002	116	229	78	193	0.565217	1.37857
148637	hsa-miR-198	0.94686	44.5	43.5	7	7.5	0.0507246	0.0535714
148388	hsa-miR-3677-3p	10.1449	40	39.5	5	0.5	0.0362319	0.00357143
147602	hsa-miR-2682-5p	2.23188	40	40.5	5.5	2.5	0.0398551	0.0178571
148534		1.60712	115	88	80	50.5	0.57971	0.360714
148143		1.58072	68	61.5	33.5	21.5	0.242754	0.153571
148381		1.37255	46	47	11.5	8.5	0.0833333	0.0607143
148602		2.53623	42.5	41	7.5	3	0.0543478	0.0214286
148047		1.26812	46.5	45.5	10	8	0.0724638	0.0571429
148291		1.0628	46.5	46.5	11	10.5	0.0797101	0.075
148146		1.11111	70	67	34.5	31.5	0.25	0.225
148631		1.84996	67	53.5	31	17	0.224638	0.121429
148286		0.533944	50.5	65	15	28.5	0.108696	0.203571
148542		5.41063	44.5	38	8	1.5	0.057971	0.0107143
148556		1.45833	47	45	11.5	8	0.0833333	0.0571429
148252		1.50145	55	50	18.5	12.5	0.134058	0.0892857
148463		1.31815	134.5	112.5	95.5	73.5	0.692029	0.525
148529		0.676329	43	46.5	5	7.5	0.0362319	0.0535714
148462		1.77536	44	46	7	4	0.0507246	0.0285714
148304		1.50145	56	51.5	18.5	12.5	0.134058	0.0892857
148501		0.848485	132	148	92	110	0.666667	0.785714
148614		1.20471	56.5	56	19	16	0.137681	0.114286
148073		1.01449	45.5	49	8.5	8.5	0.0615942	0.0607143
148563		1.35266	39.5	41.5	4	3	0.0289855	0.0214286
148114		1.41233	71	63.5	35.5	25.5	0.257246	0.182143
148521		1.719	65.5	56	30.5	18	0.221014	0.128571
148436		0.76087	41.5	47	6	8	0.0434783	0.0571429
148460		2.18506	65	51.5	28	13	0.202899	0.0928571
148507		0.46319	230	466.5	194.5	426	1.40942	3.04286
148099		1.49894	298	221	263	178	1.9058	1.27143
148200		0.487057	228	439	193	402	1.39855	2.87143
146158	hsa-miR-3202	0.551355	172.5	290	137.5	253	0.996377	1.80714
42461		1.54669	128.5	96.5	93	61	0.673913	0.435714
11155	hsa-miR-518a-3p	1.35266	46.5	44.5	10	7.5	0.0724638	0.0535714
46974		1.01449	45.5	45.5	9.5	9.5	0.0688406	0.0678571
42755	hcmv-miR-US33-3p	0.821256	44	47	8.5	10.5	0.0615942	0.075
46610		1.6388	46	44	10.5	6.5	0.076087	0.0464286
168579	hsa-miR-5706	2.02899	51.5	45	16	8	0.115942	0.0571429
168690	hsa-miR-4466	0.83004	41.5	43.5	4.5	5.5	0.0326087	0.0392857
168698	hsa-miR-3127-3p	1.15942	56.5	55	20	17.5	0.144928	0.125
46808	hsa-miR-4485	1.08847	89	86.5	51.5	48	0.373188	0.342857
168843	hsa-miR-5694	2.21344	63	50.5	24	11	0.173913	0.0785714
168732	hsa-miR-5011-5p	1.77536	44.5	42	7	4	0.0507246	0.0285714
168674	hsa-miR-4716-5p	0.368068	257	643.5	219.5	605	1.59058	4.32143
168575	hsa-miR-4763-5p	0.917874	45.5	49	9.5	10.5	0.0688406	0.075
168756	hsa-miR-548al	2.40942	46	42	9.5	4	0.0688406	0.0285714
168665	hsa-miR-3619-3p	1.31884	48.5	48	13	10	0.0942029	0.0714286
168862	hsa-miR-1343-3p	1.52174	39.5	41.5	4.5	3	0.0326087	0.0214286
168943	hsa-miR-4769-3p	0.909215	82	92	47.5	53	0.344203	0.378571
168598	hsa-miR-5007-3p	1.07417	54	57.5	18	17	0.130435	0.121429
168940	hsa-miR-5579-5p	1.01449	37.5	41.5	1	1	0.00724638	0.00714286
168735	hsa-miR-5586-3p	5.57971	40.5	42.5	5.5	1	0.0398551	0.00714286
46762	hsa-miR-3928-3p	1.75231	44	41.5	9.5	5.5	0.0688406	0.0392857
168642	hsa-miR-642b-3p	1.1413	49	49	13.5	12	0.0978261	0.0857143
168909	hsa-miR-3152-5p	1.37681	54	50.5	19	14	0.137681	0.1
168872	hsa-miR-24-1-5p	1.11893	73	70	37.5	34	0.271739	0.242857
168763		1.48575	789	550	753.5	514.5	5.46014	3.675
169192	hsa-miR-4437	3.04348	41.5	38.5	4.5	1.5	0.0326087	0.0107143
169019	hsa-miR-4524a-5p	1.64855	48.5	45	13	8	0.0942029	0.0571429
169312	hsa-miR-548an	2.16544	219	121.5	182.5	85.5	1.32246	0.610714
169299	hsa-miR-4538	2.67457	51.5	43	14.5	5.5	0.105072	0.0392857
169066	hsa-miR-4802-3p	0.608696	40	43	3	5	0.0217391	0.0357143
169109	hsa-miR-5003-5p	2.66304	47.5	43.5	10.5	4	0.076087	0.0285714
169006	hsa-miR-4527	1.42029	43.5	43.5	7	5	0.0507246	0.0357143
169018	hsa-miR-4640-5p	0.499895	52.5	72	17	34.5	0.123188	0.246429
169009	hsa-miR-548ap-5p/hsa-miR-548j-5p	0.27668	76.5	179.5	39	143	0.282609	1.02143
169142	hsa-miR-550a-5p	1.66667	82	67	46	28	0.333333	0.2
169295	hsa-miR-4725-3p	0.40148	80.5	155.5	46.5	117.5	0.336957	0.839286
169370	hsa-miR-4693-5p	1.21739	38.5	41	3	2.5	0.0217391	0.0178571
168995	hsa-miR-4791	1.37874	573.5	435	537.5	395.5	3.89493	2.825
168976	hsa-miR-3135b	0.440878	81	143.5	46.5	107	0.336957	0.764286
169016	hsa-miR-4743-5p	1.72464	43	45.5	8.5	5	0.0615942	0.0357143
169154	hsa-miR-4803	1.64855	42.5	45.5	6.5	4	0.0471014	0.0285714
169050	hsa-miR-4787-5p	0.278596	768.5	2709	733.5	2671	5.31522	19.0786
169372	hsa-miR-5011-3p	1.8599	41	40	5.5	3	0.0398551	0.0214286
169133	hsa-miR-4537	1.16667	47.5	47.5	11.5	10	0.0833333	0.0714286
169339	hsa-miR-5579-3p	1.01449	39	37	2.5	2.5	0.0181159	0.0178571
169148		0.59676	45.5	53	10	17	0.0724638	0.121429
168865		0.961098	46	47	9	9.5	0.0652174	0.0678571
169352		0.895141	44.5	46	7.5	8.5	0.0543478	0.0607143
169397	hsa-miR-3184-5p	1.52174	48	45.5	12	8	0.0869565	0.0571429
168566		2.37772	73.5	54.5	37.5	16	0.271739	0.114286
169405		1.94834	265	156	229.5	119.5	1.66304	0.853571
169300		3.65217	46.5	41.5	9	2.5	0.0652174	0.0178571
168554		1.52174	46.5	46	10.5	7	0.076087	0.05
168780		2.70531	41.5	38	4	1.5	0.0289855	0.0107143
46210	hsa-miR-1249	1.19658	59.5	54.5	23	19.5	0.166667	0.139286
42543	hsa-miR-608	1.1413	46	42	9	8	0.0652174	0.0571429
17431		0.985645	139.5	142.5	102.5	105.5	0.742754	0.753571
42923	hsa-miR-30c-5p	1.10149	409.5	378	373.5	344	2.70652	2.45714
11231		0.667189	72	92	36.5	55.5	0.264493	0.396429
42633	hsa-miR-885-3p	1.07417	46	43	9	8.5	0.0652174	0.0607143
42808	hsa-miR-874-3p	0.619968	59	70.5	22	36	0.15942	0.257143
45775	hsa-miR-1279	1.66008	54.5	47	18	11	0.130435	0.0785714
42967		1.92754	48.5	40	9.5	5	0.0688406	0.0357143
42518		1.2356	86.5	74.5	47.5	39	0.344203	0.278571
17810	hsa-miR-29b-1-5p	3.74177	179.5	74.5	142	38.5	1.02899	0.275
17353	hsa-miR-609	1.01449	46	43.5	8.5	8.5	0.0615942	0.0607143
42584	hsa-miR-432-3p	1.77536	56	44.5	17.5	10	0.126812	0.0714286
42446	hsa-miR-576-5p	1.69565	97	69.5	58.5	35	0.423913	0.25
42608		2.02899	54	43	17	8.5	0.123188	0.0607143
46434		1.77536	46	40.5	10.5	6	0.076087	0.0428571
10975	hsa-miR-182-5p	0.696767	161	216.5	125	182	0.905797	1.3
17437	kshv-miR-K12-7-3p	0.541063	40	42	4	7.5	0.0289855	0.0535714
19601		0.372671	45.5	60	9	24.5	0.0652174	0.175
46356	hsa-miR-30b-3p	1.88906	62	49.5	27	14.5	0.195652	0.103571
33596	hsa-miR-126-5p	1.65325	80.5	63	44	27	0.318841	0.192857
29190	hsa-miR-708-5p	1.26812	48	45	12.5	10	0.0905797	0.0714286
33116		0.644122	77	98.5	40	63	0.289855	0.45
14962	hsa-miR-581	0.901771	47	48	12	13.5	0.0869565	0.0964286
17946	hsa-miR-192-3p	0.838059	54.5	57.5	19	23	0.137681	0.164286
42709		1.61397	54	47.5	17.5	11	0.126812	0.0785714
17563	hsa-miR-644a	0.76087	43	43.5	6	8	0.0434783	0.0571429
17623	ebv-miR-BART14-3p	0.667429	48.5	54	12.5	19	0.0905797	0.135714
17465		0.747261	262.5	341.5	226.5	307.5	1.6413	2.19643
42456		1.31039	52.5	47.5	15.5	12	0.112319	0.0857143
11121	hsa-miR-489-3p	0.598917	62.5	78	24.5	41.5	0.177536	0.296429
46929	hsa-miR-548n	1.7284	59	49.5	23	13.5	0.166667	0.0964286
42663	hsa-miR-20a-3p	3.55072	214.5	86	178.5	51	1.29348	0.364286
42883		1.67658	117.5	83	78.5	47.5	0.568841	0.339286
10988	hsa-miR-194-5p	2.31884	181.5	99	144	63	1.04348	0.45
14854	hsa-miR-569	0.732689	43.5	43.5	6.5	9	0.0471014	0.0642857
42816		0.710145	38	39.5	3.5	5	0.0253623	0.0357143
32946	hsa-miR-486-5p	0.873591	66.5	71	31	36	0.224638	0.257143
46322		0.917874	46.5	46	9.5	10.5	0.0688406	0.075
46698		1.75865	628	376	592	341.5	4.28986	2.43929
46735	hsa-miR-1179	1.36957	49	45	13.5	10	0.0978261	0.0714286
46479	hsa-miR-1304-5p	1.23994	222	188	187	153	1.35507	1.09286
28979		1.35266	51	47	16	12	0.115942	0.0857143
31076	hsa-miR-559	1.93841	198	117.5	160.5	84	1.16304	0.6
42557	hsa-miR-624-5p	1.3834	50.5	46	15	11	0.108696	0.0785714
27537	ebv-miR-BART13-3p	1.14848	155	140	120	106	0.869565	0.757143
42631		0.56954	67.5	94	32	57	0.231884	0.407143
17525		1.60628	45.5	41	9.5	6	0.0688406	0.0428571
11225		1.80354	43.5	39.5	8	4.5	0.057971	0.0321429
42553	hsa-miR-216a-5p	1.24506	49	45.5	13.5	11	0.0978261	0.0785714
42546		1.17468	46	44	11	9.5	0.0797101	0.0678571
42544		1.99275	62.5	49.5	27.5	14	0.199275	0.1
11253		1.36232	82	70.5	47	35	0.34058	0.25
42595		1.12319	53	49.5	15.5	14	0.112319	0.1
32891	hsa-miR-769-5p	1.08872	169.5	158.5	132	123	0.956522	0.878571
42763		2.12976	197	110.5	158.5	75.5	1.14855	0.539286
11249		1.01449	50.5	43.5	8.5	8.5	0.0615942	0.0607143
11245	hsa-miR-433-5p	0.474436	806	1682	770	1646.5	5.57971	11.7607
42836		1.20236	51.5	49.5	16	13.5	0.115942	0.0964286
31867	hsa-miR-145-3p	2.0751	148	91	112.5	55	0.815217	0.392857
27821	spike_control_v2_26	1.67093	120	85.5	84	51	0.608696	0.364286
27291	spike_control_v2_22	1.67658	428.5	273	392.5	237.5	2.8442	1.69643
146165	hsa-miR-1973	1.22185	392	330.5	356.5	296	2.58333	2.11429
146130		1.75231	45.5	40	9.5	5.5	0.0688406	0.0392857
145996		1.57012	287.5	196.5	251.5	162.5	1.82246	1.16071
146119		1.35266	50.5	46.5	16	12	0.115942	0.0857143
13367	spike_control_v2_3	1.66167	82	63.5	47.5	29	0.344203	0.207143
146012		1.81594	662.5	385.5	626.5	350	4.53986	2.5
146210		1.22565	169	146.5	133.5	110.5	0.967391	0.789286
146096	hsa-miR-764	1.35266	57	51.5	22	16.5	0.15942	0.117857
13186	spike_control_v2_2	1.78871	102.5	73	67	38	0.485507	0.271429
146223		1.34175	77.5	65.5	41	31	0.297101	0.221429
146151	hsa-miR-449c-5p	2.33333	47.5	39.5	11.5	5	0.0833333	0.0357143
145868		3.04348	45.5	37.5	9	3	0.0652174	0.0214286
146173	hsa-miR-2114-3p	2.84058	48.5	40.5	14	5	0.101449	0.0357143
29544	spike_control_v2_44	1.74455	221	142.5	184	107	1.33333	0.764286
17932	hsa-miR-381-5p	0.913043	50.5	51	13.5	15	0.0978261	0.107143
146018		1.06061	48	46	11.5	11	0.0833333	0.0785714
146155		0.0627351	303.5	4336.5	266	4301.5	1.92754	30.725
146047		0.626598	46.5	52.5	10.5	17	0.076087	0.121429
146136	hsa-miR-518d-5p/hsa-miR-520c-5p/hsa-miR-526a	1.4278	56	48.5	19	13.5	0.137681	0.0964286
145852	hsa-miR-210-3p	0.344655	682.5	1936.5	646	1901.5	4.68116	13.5821
145644		0.415914	109.5	216.5	74	180.5	0.536232	1.28929
145742	hsa-miR-935	1.82148	74	57	39.5	22	0.286232	0.157143
145928		1.72771	1668	993.5	1631.5	958	11.8225	6.84286
145915		2.10927	180.5	103.5	144.5	69.5	1.0471	0.496429
145750	hsa-miR-614	1.5942	53	45.5	16.5	10.5	0.119565	0.075
145981	hsa-miR-1285-3p	1.43948	87.5	72.5	52.5	37	0.380435	0.264286
145634	hsa-miR-132-5p	0.996377	62	62.5	27.5	28	0.199275	0.2
145847	hsa-miR-766-3p	1.31884	48.5	45.5	13	10	0.0942029	0.0714286
147954	hsa-miR-4318	1.45833	48	43.5	11.5	8	0.0833333	0.0571429
147902	hsa-miR-3193	0.62253	48.5	57	13.5	22	0.0978261	0.157143
147994		1.60628	101.5	76.5	66.5	42	0.481884	0.3
147751	hsa-miR-4274	0.778803	73.5	84	38	49.5	0.275362	0.353571
147825		0.282651	156	467	120.5	432.5	0.873188	3.08929
147979	hsa-miR-3150a-3p	1.01449	47	45.5	10.5	10.5	0.076087	0.075
147532		0.142198	458	3035	420.5	3000	3.0471	21.4286
147808		1.01449	45	43	8	8	0.057971	0.0571429
147540	hsa-miR-4310	0.811594	43	40.5	4	5	0.0289855	0.0357143
147828	hsa-miR-3121-3p	1.35266	43	41	8	6	0.057971	0.0428571
147878		1.24587	70.5	64	35	28.5	0.253623	0.203571
147564	hsa-miR-4266	1.29117	42.5	40.5	7	5.5	0.0507246	0.0392857
147822	hsv2-miR-H23-5p	2.53623	45	40	10	4	0.0724638	0.0285714
147780	hsa-miR-4267	2.66304	48	37.5	10.5	4	0.076087	0.0285714
148351	hsa-miR-3945	0.507246	45	52.5	8.5	17	0.0615942	0.121429
148597		1.11228	82.5	77	45.5	41.5	0.32971	0.296429
147511		2.80797	114.5	65.5	77.5	28	0.561594	0.2
148454	hsa-miR-3682-3p	1.11594	42	39.5	5.5	5	0.0398551	0.0357143
147486		0.926276	45	47	10.5	11.5	0.076087	0.0821429
148282	hsa-miR-3714	0.904222	56	59	20.5	23	0.148551	0.164286
147949		1.56076	44.5	42	10	6.5	0.0724638	0.0464286
148039	hsa-miR-3925-5p	1.26812	42.5	42.5	7.5	6	0.0543478	0.0428571
148601	hsa-miR-3617-5p	1.44928	40	38.5	5	3.5	0.0362319	0.025
148471	hsa-miR-152-5p	1.96558	52	43	15.5	8	0.112319	0.0571429
147638	hsv2-miR-H12	1.23994	46	44	11	9	0.0797101	0.0642857
147600	hsa-miR-4292	0.179817	70.5	224	33.5	189	0.242754	1.35
147707	hsa-miR-3154	0.895141	44	43	7.5	8.5	0.0543478	0.0607143
148371	hsa-miR-3620-3p	0.949738	60.5	59.5	22	23.5	0.15942	0.167857
148061		1.28502	45	41.5	9.5	7.5	0.0688406	0.0535714
148088		0.702341	41	41.5	4.5	6.5	0.0326087	0.0464286
148209		0.858417	41	41.5	5.5	6.5	0.0398551	0.0464286
148227	hsa-miR-1251-3p	1.29117	63.5	56	28	22	0.202899	0.157143
148280		3.95118	70.5	45	37	9.5	0.268116	0.0678571
148277		1.83877	50.5	42.5	14.5	8	0.105072	0.0571429
148355		1.35266	66	59	30	22.5	0.217391	0.160714
148443		3.24638	44	39	8	2.5	0.057971	0.0178571
148548		1.58514	48	44	12.5	8	0.0905797	0.0571429
148539		1.77536	42	39	7	4	0.0507246	0.0285714
148190		1.32664	70	60.5	34	26	0.246377	0.185714
148437		1.26812	50.5	46.5	15	12	0.108696	0.0857143
148497		0.594703	44.5	49	8.5	14.5	0.0615942	0.103571
148400		1.35266	41.5	39.5	6	4.5	0.0434783	0.0321429
148248		1.58865	221	153	184	117.5	1.33333	0.839286
148163		1.44165	50	44.5	13.5	9.5	0.0978261	0.0678571
148045		1.03363	62	61.5	27	26.5	0.195652	0.189286
148192	hsa-miR-421	2.8874	54	41	18.5	6.5	0.134058	0.0464286
148369		0.83004	50	51.5	13.5	16.5	0.0978261	0.117857
148433		2.0397	702	366	666.5	331.5	4.82971	2.36786
148424		0.299859	118.5	317.5	83.5	282.5	0.605072	2.01786
148198		0.600686	57.5	73	22.5	38	0.163043	0.271429
148399		0.737813	39.5	40.5	4	5.5	0.0289855	0.0392857
148487		0.640732	42.5	44.5	6	9.5	0.0434783	0.0678571
148629		1.55312	184	131.5	148.5	97	1.07609	0.692857
148169		0.486957	41.5	47.5	6	12.5	0.0434783	0.0892857
148506		4.22705	46	39	12.5	3	0.0905797	0.0214286
46264	hsa-miR-298	1.26272	94	81.5	58.5	47	0.423913	0.335714
14312		10.1449	42	35.5	5	0.5	0.0362319	0.00357143
17290		0.320513	150	399.5	115	364	0.833333	2.6
42619		1.06884	270.5	259	236	224	1.71014	1.6
42738	hsa-miR-340-3p	1.34089	110.5	92	76	57.5	0.550725	0.410714
168631	hsa-miR-4723-5p	0.878402	69.5	75.5	35.5	41	0.257246	0.292857
168952	hsa-miR-4781-3p	1.62319	52	45.5	16	10	0.115942	0.0714286
168564	hsa-miR-548at-5p	0.278986	46.5	74.5	11	40	0.0797101	0.285714
168595	hsa-miR-1185-2-3p	0.507246	49.5	60.5	12.5	25	0.0905797	0.178571
168622	hsa-miR-4652-5p	1.73913	40.5	38.5	6	3.5	0.0434783	0.025
168571	hsa-miR-550b-2-5p	1.10427	96.5	91.5	61.5	56.5	0.445652	0.403571
168727	hsa-miR-4426	0.114495	120.5	765.5	82.5	731	0.597826	5.22143
168951	hsa-miR-548as-3p	1.67001	91	67	53.5	32.5	0.387681	0.232143
168800	hsa-miR-4724-5p	0.942029	43	40.5	6.5	7	0.0471014	0.05
168567	hsa-miR-3177-5p	0.576416	49.5	57.5	12.5	22	0.0905797	0.157143
168748	hsa-miR-320e	1.43223	142.5	112	108	76.5	0.782609	0.546429
168655	hsa-miR-5588-5p	1.26812	43.5	41	7.5	6	0.0543478	0.0428571
168725	hsa-miR-4700-5p	0.909545	49.5	48.5	13	14.5	0.0942029	0.103571
168691	hsa-miR-3677-5p	0.858417	41	42	5.5	6.5	0.0398551	0.0464286
168961		1.05507	49	48	13	12.5	0.0942029	0.0892857
168626	hsa-miR-4662a-5p	1.84783	86	65	51	28	0.369565	0.2
168900	hsa-miR-4721	1.66008	44	40	9	5.5	0.0652174	0.0392857
168736	hsa-miR-4796-3p	1.01449	62.5	61.5	27	27	0.195652	0.192857
168971	hsa-miR-4449	0.233423	75	204.5	39	169.5	0.282609	1.21071
168875	hsa-miR-5091	0.484868	68.5	103.5	32.5	68	0.235507	0.485714
168999	hsa-miR-4749-3p	1.11111	46.5	46.5	11.5	10.5	0.0833333	0.075
169139	hsa-miR-5192	1.80354	43	40.5	8	4.5	0.057971	0.0321429
169218	hsa-miR-5189-5p	0.777778	46	49.5	11.5	15	0.0833333	0.107143
169101	hsa-miR-4469	0.942029	43	42.5	6.5	7	0.0471014	0.05
169119	hsa-miR-4786-3p	1.10672	42.5	40	6	5.5	0.0434783	0.0392857
169367	hsa-miR-4444	0.338164	40.5	42	2.5	7.5	0.0181159	0.0535714
169087	hsa-miR-149-3p	0.158351	127	618.5	91	583	0.65942	4.16429
169081	hsa-miR-4707-3p	0.753184	85.5	102.5	49	66	0.355072	0.471429
169033	hsa-miR-5680	1.44928	42	37.5	5	3.5	0.0362319	0.025
169027	hsa-miR-3973	2.53623	45.5	37.5	7.5	3	0.0543478	0.0214286
169004	hsa-miR-4798-5p	2.36715	42	38	7	3	0.0507246	0.0214286
169055	hsa-miR-3529-5p	0.869565	46	45.5	9	10.5	0.0652174	0.075
169255	hsa-miR-4708-5p	0.845411	39.5	38	2.5	3	0.0181159	0.0214286
169359	hsa-miR-3160-5p	1.669	85.5	66.5	51	31	0.369565	0.221429
169141	hsa-miR-4423-3p	1.23188	53	49	17	14	0.123188	0.1
169048	hsa-miR-4736	0.824275	43	42.5	6.5	8	0.0471014	0.0571429
168997	hsa-miR-5584-5p	0.55336	44.5	51	9	16.5	0.0652174	0.117857
169273	hsa-miR-548ar-3p	2.53623	44.5	38.5	10	4	0.0724638	0.0285714
169303	hsa-miR-378g	5.12882	82.5	43.5	45.5	9	0.32971	0.0642857
169138	hsa-miR-4504	0.953008	51	52	15.5	16.5	0.112319	0.117857
168556		1.6348	303	202.5	267.5	166	1.93841	1.18571
169104		1.42485	221.5	168	187.5	133.5	1.3587	0.953571
169290		0.39019	42.5	53.5	7.5	19.5	0.0543478	0.139286
169146		1.64855	42.5	38	6.5	4	0.0471014	0.0285714
169420	hsa-miR-193b-5p	0.765319	59.5	64	21.5	28.5	0.155797	0.203571
169403		2.29434	672.5	317	635.5	281	4.60507	2.00714
169408	hsa-miR-181d-5p	1.68036	279	181.5	241	145.5	1.74638	1.03929
168762		1.71683	46.5	41.5	11	6.5	0.0797101	0.0464286
17313		0.922266	41.5	41	5	5.5	0.0362319	0.0392857
42576	hsa-miR-342-5p	1.52174	55	46	15	10	0.108696	0.0714286
46869	hsa-miR-1258	1.72464	104	76	68	40	0.492754	0.285714
46429		1.82609	45.5	41.5	9	5	0.0652174	0.0357143
42933		1.13527	61	57.5	23.5	21	0.17029	0.15
11004	hsa-miR-203a	0.433498	278	599.5	241	564	1.74638	4.02857
19588	hsa-miR-17-3p	3.06097	385.5	154	350	116	2.53623	0.828571
46732	hsa-miR-1264	1.66912	500.5	316	461.5	280.5	3.3442	2.00357
29328	hsa-miR-582-3p	2.02899	46.5	40.5	7	3.5	0.0507246	0.025
42574		1.19565	54.5	50	16.5	14	0.119565	0.1
46802		1.97994	4319.5	2229	4279	2192.5	31.0072	15.6607
42622	hsa-miR-579-3p	5.41063	45	38.5	8	1.5	0.057971	0.0107143
42907		1.44928	48	43.5	10	7	0.0724638	0.05
46404	hsa-miR-1244	1.52174	48.5	42.5	10.5	7	0.076087	0.05
17875	hsa-miR-500a-5p	1.35763	82.5	70.5	45.5	34	0.32971	0.242857
42835		1.88406	56.5	48	19.5	10.5	0.141304	0.075
42916		1.47101	51	48	14.5	10	0.105072	0.0714286
42572	hsa-miR-154-3p	0.640732	42.5	47.5	6	9.5	0.0434783	0.0678571
33177		0.811594	44	47.5	8	10	0.057971	0.0714286
42646		0.76087	40.5	42.5	4.5	6	0.0326087	0.0428571
17378		0.916316	51	52	14	15.5	0.101449	0.110714
29577	hsa-miR-374a-3p	1.93237	56.5	45.5	20	10.5	0.144928	0.075
46625	hsa-miR-1303	1.01449	46	45.5	9.5	9.5	0.0688406	0.0678571
10995	hsa-miR-199a-3p/hsa-miR-199b-3p	1.99626	68	51.5	30.5	15.5	0.221014	0.110714
42880		0.460419	388.5	810.5	351.5	774.5	2.5471	5.53214
27549	hsa-miR-548d-3p	1.77536	50	41	10.5	6	0.076087	0.0428571
17552		0.510794	254	465	216	429	1.56522	3.06429
42915		2.98712	64	46	26.5	9	0.192029	0.0642857
11182	hsa-miR-98-5p	1.2675	1324	1064.5	1282.5	1026.5	9.29348	7.33214
27536	hsa-miR-190a-5p	3.13859	89.5	53	49.5	16	0.358696	0.114286
42837	hsa-miR-577	1.64855	51	44.5	13	8	0.0942029	0.0571429
46788	hsa-miR-1299	1.7377	125	88	86.5	50.5	0.626812	0.360714
11061	hsa-miR-329-3p	1.88406	44	40.5	6.5	3.5	0.0471014	0.025
17349	hsa-miR-595	0.911904	77.5	80.5	40	44.5	0.289855	0.317857
42647		0.687792	56.5	67	20	29.5	0.144928	0.210714
16681		0.6606	51	59	14	21.5	0.101449	0.153571
46766	hsa-miR-1208	1.52174	43	41	6	4	0.0434783	0.0285714
42642		1.72464	45	42	8.5	5	0.0615942	0.0357143
46320	hsa-miR-31-3p	0.743116	182.5	237	146.5	200	1.06159	1.42857
11065	hsa-miR-335-5p	1.77787	213.5	137	177	101	1.28261	0.721429
10925	hsa-miR-10b-5p	0.855293	1363	1611	1327	1574	9.61594	11.2429
42830		1.67093	51	43.5	14	8.5	0.101449	0.0607143
46872	hsa-miR-1262	0.768555	51	51	12.5	16.5	0.0905797	0.117857
21702	hsa-miR-219a-1-3p	0.684304	108.5	142	71.5	106	0.518116	0.757143
46246	hsa-miR-1226-5p	1.52174	47	42.5	10.5	7	0.076087	0.05
42594		0.913043	48	47	9	10	0.0652174	0.0714286
42946		0.845411	45	45.5	7.5	9	0.0543478	0.0642857
46640	hsa-miR-1257	1.07085	48	44.5	9.5	9	0.0688406	0.0642857
42670		0.986412	862.5	887	825.5	849	5.98188	6.06429
11022	hsa-miR-221-3p	1.22195	4196	3490.5	4158.5	3452.5	30.1341	24.6607
30768		0.511735	67.5	93.5	28.5	56.5	0.206522	0.403571
42627	hsa-miR-212-3p	0.935441	75.5	75.5	35.5	38.5	0.257246	0.275
45745	hsa-miR-302f	5.11965	145	58.5	108.5	21.5	0.786232	0.153571
10936	hsa-miR-130b-3p	2.37359	406	193.5	368.5	157.5	2.67029	1.125
42555		1.06114	83	79.5	45.5	43.5	0.32971	0.310714
17851	hsa-miR-200c-5p	1.43993	104	84	66	46.5	0.478261	0.332143
42906	ebv-miR-BHRF1-1	0.652551	160.5	228	123.5	192	0.894928	1.37143
42730	hsa-miR-423-3p	1.83558	287.5	176.5	251.5	139	1.82246	0.992857
42489		2.02899	46	43	11	5.5	0.0797101	0.0392857
17825	hsa-miR-338-5p	1.84453	55.5	47.5	20	11	0.144928	0.0785714
146027		1.08213	44	44	8	7.5	0.057971	0.0535714
146109	hsa-miR-1910-5p	0.922266	41	43	5	5.5	0.0362319	0.0392857
19004		1.29229	9777	7683	9741	7647	70.587	54.6214
146221		1.29505	324.5	261.5	288.5	226	2.09058	1.61429
11279	RNU6-1_RNU6-2	2.43644	2393	1017	2356	981	17.0725	7.00714
17955		1.32391	168	135.5	130.5	100	0.945652	0.714286
27833	spike_control_v2_27	1.73178	342	214	303	177.5	2.19565	1.26786
13389	spike_control_v2_6	0.987796	57	55.5	18.5	19	0.134058	0.135714
146104		1.69082	49.5	43	12.5	7.5	0.0905797	0.0535714
24163	spike_control_v2_13	1.70435	164.5	112	126	75	0.913043	0.535714
29564	spike_control_v2_45	1.61878	222.5	152.5	183.5	115	1.32971	0.821429
146046	jcv-miR-J1-5p	1.01449	50.5	51.5	14	14	0.101449	0.1
19606	SNORD12	1.54053	99	77.5	61.5	40.5	0.445652	0.289286
146196	hsa-miR-711	0.135974	103.5	514.5	64	477.5	0.463768	3.41071
146015		0.640732	49.5	54.5	12	19	0.0869565	0.135714
145991		0.610734	1116.5	1827.5	1078.5	1791.5	7.81522	12.7964
42839	hsa-miR-135a-5p	0.736325	262.5	346.5	225	310	1.63043	2.21429
146103	hsa-miR-1913	1.55797	143.5	106	107.5	70	0.778986	0.5
28444	spike_control_v2_33	1.64467	620.5	396	582	359	4.21739	2.56429
146149	hsv2-miR-H2	0.94686	43.5	44	7	7.5	0.0507246	0.0535714
145686	hsa-miR-548c-3p	0.858417	42	43.5	5.5	6.5	0.0398551	0.0464286
145819	hsa-miR-520c-3p	1.3834	44	43.5	7.5	5.5	0.0543478	0.0392857
146076		0.412504	405.5	944.5	369	907.5	2.67391	6.48214
145703		1.69082	44	40.5	7.5	4.5	0.0543478	0.0321429
145724	hsa-miR-887-3p	1.53253	71.5	59.5	35.5	23.5	0.257246	0.167857
145753	hsa-miR-484	1.86667	106.5	74	69	37.5	0.5	0.267857
145974	hsa-miR-200b-5p	0.826174	104	119.5	68	83.5	0.492754	0.596429
145839	hsa-miR-662	1.01449	42.5	42.5	7	7	0.0507246	0.05
145826	hsa-miR-18b-3p	0.623188	59	71	21.5	35	0.155797	0.25
145976	hsa-miR-663b	0.9433	63	65	26.5	28.5	0.192029	0.203571
147998		3.2971	43.5	40.5	6.5	2	0.0471014	0.0142857
147816	hsa-miR-3162-5p	1.01449	44.5	42.5	6	6	0.0434783	0.0428571
147819	hsa-miR-3117-3p	2.53623	47	40	7.5	3	0.0543478	0.0214286
147871	hsa-miR-3180-5p	0.929952	60.5	61.5	22	24	0.15942	0.171429
147683	hsa-miR-3188	3.42391	51	42	13.5	4	0.0978261	0.0285714
147809	hsa-miR-514b-3p	1.23503	51	48.5	14	11.5	0.101449	0.0821429
147990		21.8116	144.5	41.5	107.5	5	0.778986	0.0357143
147512		0.94227	2267.5	2438.5	2231	2402	16.1667	17.1571
147912		0.697464	43	44	5.5	8	0.0398551	0.0571429
147805	hsa-miR-3183	1.82088	71.5	56	35	19.5	0.253623	0.139286
147913		1.7542	25103.5	14534	25066.5	14496.5	181.641	103.546
147812		1.47553	2958.5	2047	2922	2009	21.1739	14.35
147852	hsa-miR-4295	1.29117	51	48	14	11	0.101449	0.0785714
147882	hsa-miR-2909	1.10672	42	41.5	6	5.5	0.0434783	0.0392857
147866	hsa-miR-3134	0.724638	40	42	5	7	0.0362319	0.05
147786	hsa-miR-3198	1.01449	53.5	51	15	15	0.108696	0.107143
148619		1.7861	703.5	413.5	665.5	378	4.82246	2.7
10907	spike_control_v1_h	0.507246	46	53	8.5	17	0.0615942	0.121429
148384	hsa-miR-3648	0.300061	46	71	10.5	35.5	0.076087	0.253571
148085	hsa-miR-3687	0.743323	269.5	354	233	318	1.68841	2.27143
148188	hsa-miR-2277-5p	1.09903	42.5	43	6.5	6	0.0471014	0.0428571
147280	hsa-miR-1185-1-3p	0.76087	45.5	50	9	12	0.0652174	0.0857143
147469	hsa-miR-3909	1.6388	47.5	43	10.5	6.5	0.076087	0.0464286
147779	hsa-miR-3180-3p	1.23994	43.5	41	5.5	4.5	0.0398551	0.0321429
148590	hsa-miR-3919	0.83004	41.5	42	4.5	5.5	0.0326087	0.0392857
148065	hsa-miR-3689b-3p/hsa-miR-3689c	0.944528	52.5	51	13.5	14.5	0.0978261	0.103571
147386	hsa-miR-212-5p	1.8599	54.5	45	16.5	9	0.119565	0.0642857
148402	hsa-miR-3920	2.98261	111	61.5	73.5	25	0.532609	0.178571
148628	hsa-miR-3199	1.23188	47	43.5	8.5	7	0.0615942	0.05
148064	hsa-miR-3926	0.666382	105	138.5	67	102	0.485507	0.728571
148317	hsa-miR-3621	0.440638	58	86	21.5	49.5	0.155797	0.353571
148571		0.942029	42	43.5	6.5	7	0.0471014	0.05
148522		1.80354	44.5	41.5	8	4.5	0.057971	0.0321429
148249		0.388609	244	579	208	543	1.50725	3.87857
148036		1.46432	113	91	76.5	53	0.554348	0.378571
148020		0.500298	54.5	71.5	18	36.5	0.130435	0.260714
148310		1.01449	47	47	11.5	11.5	0.0833333	0.0821429
148105		2.3913	54	42	16.5	7	0.119565	0.05
148187	hsa-miR-410-5p	1.09903	48	48.5	13	12	0.0942029	0.0857143
148690		0.530637	236	415	198.5	379.5	1.43841	2.71071
148041		1.40468	46	42.5	9	6.5	0.0652174	0.0464286
148129		1.40239	60	52.5	23.5	17	0.17029	0.121429
148218		0.544896	236	407	199	370.5	1.44203	2.64643
148647		1.92754	46.5	41.5	9.5	5	0.0688406	0.0357143
148561		1.6515	72	59	35	21.5	0.253623	0.153571
148591		2.28051	172.5	98	136	60.5	0.985507	0.432143
148411		1.37681	48	43.5	9.5	7	0.0688406	0.05
148010		1.24861	46.5	43	8	6.5	0.057971	0.0464286
148100		0.47985	181	342	144.5	305.5	1.0471	2.18214
148148		1.0586	49	48	12	11.5	0.0869565	0.0821429
148415		1.0628	48.5	47.5	11	10.5	0.0797101	0.075
148598		0.434783	38.5	40	1.5	3.5	0.0108696	0.025
148390		1.96135	51	46	14.5	7.5	0.105072	0.0535714
148254		0.815573	57	63.5	20.5	25.5	0.148551	0.182143
148370		1.15159	56.5	55.5	21	18.5	0.152174	0.132143
148177		1.23994	62.5	58.5	27.5	22.5	0.199275	0.160714
148404		0.97951	49.5	50.5	14	14.5	0.101449	0.103571
148341		1.88406	42	39.5	6.5	3.5	0.0471014	0.025
11144	hsa-miR-512-3p	1.73913	48	43	12	7	0.0869565	0.05
11037	hsa-miR-299-3p	1.09788	114.5	107.5	79	73	0.572464	0.521429
42774	kshv-miR-K12-9-5p	0.963768	47	47	9.5	10	0.0688406	0.0714286
17425		1.11594	48	46.5	11	10	0.0797101	0.0714286
146083		1.39493	42	39.5	5.5	4	0.0398551	0.0285714
168646	hsa-miR-4731-3p	1.10271	50	48	12.5	11.5	0.0905797	0.0821429
168958	hsa-miR-2681-5p	2.86383	579	227.5	542	192	3.92754	1.37143
168677		0.407944	75	131.5	38	94.5	0.275362	0.675
168808	hsa-miR-4779	7.10145	39	37.5	3.5	0.5	0.0253623	0.00357143
168796	hsa-miR-3664-3p	1.08366	61.5	58.5	23.5	22	0.17029	0.157143
168625	hsa-miR-4539	0.799297	52.5	54	13	16.5	0.0942029	0.117857
168593	hsa-miR-4726-3p	2.11353	49	42	12.5	6	0.0905797	0.0428571
168632	hsa-miR-5188	0.664032	54.5	64	18	27.5	0.130435	0.196429
168898	hsa-miR-5008-3p	0.550975	69	94	31.5	58	0.228261	0.414286
168559	hsa-miR-15a-3p	2.16247	77	56	40.5	19	0.293478	0.135714
168765	hsa-miR-4448	1.06168	59	58.5	22.5	21.5	0.163043	0.153571
168849	hsa-miR-4635	0.966184	47	48.5	10	10.5	0.0724638	0.075
168614	hsa-miR-5197-5p	1.85255	56	47.5	21	11.5	0.152174	0.0821429
168683	hsa-miR-4792	0.0803938	46.5	167.5	10.5	132.5	0.076087	0.946429
168790	hsa-miR-3120-5p	2.40014	375	179.5	339.5	143.5	2.46014	1.025
168806	hsa-miR-4659a-3p	0.485192	47.5	58.5	11	23	0.0797101	0.164286
168924	hsa-miR-4720-5p	0.702341	41	41.5	4.5	6.5	0.0326087	0.0464286
168891	hsa-miR-1271-3p	1.62319	43.5	40	8	5	0.057971	0.0357143
168928	hsa-miR-4431	0.500793	133	233	97	196.5	0.702899	1.40357
168702	hsa-miR-4540	1.94532	129	85	93	48.5	0.673913	0.346429
169080	hsa-miR-4684-5p	1.36322	60	51.5	21.5	16	0.155797	0.114286
169056	hsa-miR-4669	1.01449	51	50.5	14.5	14.5	0.105072	0.103571
169253	hsa-miR-4690-5p	0.753623	50	54.5	13	17.5	0.0942029	0.125
169022	hsa-miR-4797-5p	0.234114	79	219	42	182	0.304348	1.3
169266	hsa-miR-378d	3.58366	173.5	76	136	38.5	0.985507	0.275
169334	hsa-miR-548ao-5p	0.78905	41	42	3.5	4.5	0.0253623	0.0321429
169262	hsa-miR-5009-5p	0.793951	47.5	48	9	11.5	0.0652174	0.0821429
169079	hsa-miR-4667-5p	0.831822	440.5	528.5	403	491.5	2.92029	3.51071
169213	hsa-miR-4768-3p	0.608696	51	60.5	15	25	0.108696	0.178571
169355	hsa-miR-2355-5p	0.514855	139.5	236.5	101.5	200	0.735507	1.42857
169238	hsa-miR-4654	0.819932	66.5	72.5	29.5	36.5	0.213768	0.260714
169363	hsa-miR-320c	1.74813	855	513	818.5	475	5.93116	3.39286
169061	hsa-miR-548x-3p	1.5942	42	40.5	5.5	3.5	0.0398551	0.025
169082	hsa-miR-1275	0.510421	238.5	436	201	399.5	1.45652	2.85357
169096	hsa-miR-4804-3p	1.51781	133	101	96.5	64.5	0.699275	0.460714
169304	hsa-miR-4793-5p	0.507246	38.5	41	2.5	5	0.0181159	0.0357143
169171	hsa-miR-4436b-5p	1.38144	164	130	128	94	0.927536	0.671429
169356	hsa-miR-548aa/hsa-miR-548ap-3p/hsa-miR-548t-3p	0.710145	39.5	40	3.5	5	0.0253623	0.0357143
169084	hsa-miR-5708	1.01449	38	39	4	4	0.0289855	0.0285714
169020	hsa-miR-4506	0.907704	44	45.5	8.5	9.5	0.0615942	0.0678571
169331		1.52174	41.5	38.5	4.5	3	0.0326087	0.0214286
169344		1.01449	45	43	7	7	0.0507246	0.05
169025		0.0714911	58.5	333	21	298	0.152174	2.12857
168777		1.73913	49	43.5	12	7	0.0869565	0.05
169414	hsa-miR-525-5p	1.52174	42	40	4.5	3	0.0326087	0.0214286
168826		2.02899	98	66.5	60	30	0.434783	0.214286
169399	hsa-miR-4750-5p	0.237685	228.5	857.5	192	819.5	1.3913	5.85357
169008		1.46494	959	675	922	638.5	6.68116	4.56071
169105		2.19097	17377.5	8066	17340	8029	125.652	57.35
42494		0.727053	58	67	21.5	30	0.155797	0.214286
17418	kshv-miR-K12-4-3p	1.54533	166.5	123	131	86	0.949275	0.614286
42891		1.69518	166	113.5	129.5	77.5	0.938406	0.553571
46816		4.05797	43.5	39.5	8	2	0.057971	0.0142857
42757	hsa-miR-619-3p	1.52174	43.5	42.5	7.5	5	0.0543478	0.0357143
11108	hsa-miR-425-3p	0.922266	56	58.5	20	22	0.144928	0.157143
11015		4.2236	139	62.5	102	24.5	0.73913	0.175
42853		0.214834	44.5	79.5	9	42.5	0.0652174	0.303571
42829	hsa-miR-127-3p	0.971014	69.5	72.5	33.5	35	0.242754	0.25
46259	hsa-miR-885-5p	1.36432	74	68	39	29	0.282609	0.207143
46737	hsa-miR-1265	1.91246	317	185	279	148	2.02174	1.05714
42658		1.88406	46.5	44.5	13	7	0.0942029	0.05
42719		1.0779	68.5	72.5	34	32	0.246377	0.228571
42470		1.14682	47.5	50.5	13	11.5	0.0942029	0.0821429
42535	hsa-miR-661	1.48272	43.5	51	9.5	6.5	0.0688406	0.0464286
42601		1.09253	48.5	55.5	14	13	0.101449	0.0928571
42542	hsa-miR-589-5p	1.28986	169.5	145.5	133.5	105	0.967391	0.75
42680		0.634058	40	51	5	8	0.0362319	0.0571429
42607	hsa-miR-653-5p	1.52174	38	43.5	3	2	0.0217391	0.0142857
17646	ebv-miR-BHRF1-3	0.795143	50	60.5	14.5	18.5	0.105072	0.132143
17893	hsa-miR-362-3p	1.49968	52	47	17	11.5	0.123188	0.0821429
6880	hsa-miR-297	1.36566	54	50	17.5	13	0.126812	0.0928571
42448		0.906204	116	124.5	79.5	89	0.576087	0.635714
32095	hsa-miR-624-3p	2.12121	49	41.5	11.5	5.5	0.0833333	0.0392857
42567	hsa-miR-590-3p	1.66008	45.5	43	9	5.5	0.0652174	0.0392857
42903		1.26812	40.5	40.5	5	4	0.0362319	0.0285714
42879		1.26812	58	57	22.5	18	0.163043	0.128571
42758		1.32191	56.5	56.5	21.5	16.5	0.155797	0.117857
30973		1.35266	46	45.5	10	7.5	0.0724638	0.0535714
17325	hsa-miR-643	2.02899	58	50	23	11.5	0.166667	0.0821429
42714		2.66304	46.5	42.5	10.5	4	0.076087	0.0285714
17630	hsa-miR-588	1.35266	49.5	48.5	12	9	0.0869565	0.0642857
42941	hsa-miR-218-1-3p	1.23188	44.5	47.5	8.5	7	0.0615942	0.05
42944	hsa-miR-564	0.775789	42.5	48	6.5	8.5	0.0471014	0.0607143
14305		1.47101	50	51.5	14.5	10	0.105072	0.0714286
42562	hsa-miR-105-3p	2.24638	49	47.5	15.5	7	0.112319	0.05
42571	hsa-miR-129-1-3p	0.762899	129	165	94	125	0.681159	0.892857
17439	hcmv-miR-UL36-5p	1.24506	50	51.5	13.5	11	0.0978261	0.0785714
46443	hsa-miR-193a-5p	1.66008	53	50	18	11	0.130435	0.0785714
10923	hsa-miR-107	1.00065	685	700.5	650.5	659.5	4.71377	4.71071
46850	hsa-miR-1237-3p	1.50145	54	53.5	18.5	12.5	0.134058	0.0892857
27672	hsa-miR-615-3p	1.17379	174.5	157.5	140	121	1.01449	0.864286
17503	hsa-miR-590-5p	1.84211	138	94	103.5	57	0.75	0.407143
13140	hsa-miR-138-5p	1.28146	49	46.5	12	9.5	0.0869565	0.0678571
42449		1.39493	48.5	45.5	11	8	0.0797101	0.0571429
11013	hsa-miR-181a-3p	1.66008	99	75	63	38.5	0.456522	0.275
46674		1.17057	44	42.5	7.5	6.5	0.0543478	0.0464286
42733		0.777778	47	51.5	11.5	15	0.0833333	0.107143
46328		2.03419	2184.5	1111	2148.5	1071.5	15.5688	7.65357
29802	hsa-miR-144-3p	2.35065	83	60	47.5	20.5	0.344203	0.146429
42551	hsa-miR-122-3p	0.602953	67.5	91.5	31.5	53	0.228261	0.378571
42899	hsa-miR-377-5p	2.13137	150.5	94.5	114.5	54.5	0.82971	0.389286
42885	hsa-miR-376a-5p	0.96505	298.5	317	263.5	277	1.90942	1.97857
42956	hsa-miR-545-5p	2.50953	60.5	50.5	23.5	9.5	0.17029	0.0678571
42968		1.21085	55.5	55.5	18.5	15.5	0.134058	0.110714
13149		2.23188	45	45.5	11	5	0.0797101	0.0357143
17732	hsa-miR-192-5p	4.91465	144	61.5	109	22.5	0.789855	0.160714
46746	hsa-miR-1269a	2.89855	45.5	44	10	3.5	0.0724638	0.025
46251		0.386542	170	392.5	134.5	353	0.974638	2.52143
42669	hsa-miR-505-3p	2.05104	130	85.5	93	46	0.673913	0.328571
146135		2.17391	43	44.5	7.5	3.5	0.0543478	0.025
146019		0.929952	49.5	60.5	16.5	18	0.119565	0.128571
146172		0.136777	123	684.5	87.5	649	0.634058	4.63571
4040	hsa-miR-9-5p	1.034	61.5	62.5	26.5	26	0.192029	0.185714
146195		1.25848	86	77.5	49	39.5	0.355072	0.282143
42793	hsa-miRPlus-A1072	0.822273	114.5	131	77	95	0.557971	0.678571
17892	hsa-miR-372-5p	0.419978	75	130.5	38.5	93	0.278986	0.664286
146222		1.16667	47	47	11.5	10	0.0833333	0.0714286
17927		1.36187	1119.5	846	1084	807.5	7.85507	5.76786
146187		1.37847	124.5	103.5	89	65.5	0.644928	0.467857
146010	hsa-miR-2116-5p	1.16925	239	216	204	177	1.47826	1.26429
146140	hsa-miR-1976	1.67161	543	346.5	507.5	308	3.67754	2.2
146184		0.845411	46	47	7.5	9	0.0543478	0.0642857
146088		2.06352	7057	3493	7021.5	3452	50.8804	24.6571
146142	hsa-miR-1972	2.84058	57	49	21	7.5	0.152174	0.0535714
146163	hsa-miR-224-3p	0.849008	94.5	111	59	70.5	0.427536	0.503571
146143		2.85903	65.5	52	31	11	0.224638	0.0785714
19013	SNORD14B	1.21739	73.5	71	39	32.5	0.282609	0.232143
146054		0.347758	397.5	1098	362.5	1057.5	2.62681	7.55357
11177		1.49539	149	116	113.5	77	0.822464	0.55
145749	hsa-miR-137	1.21739	38.5	42	3	2.5	0.0217391	0.0178571
145740		0.588205	359.5	600	321.5	554.5	2.32971	3.96071
145805		0.595463	304	503.5	270	460	1.95652	3.28571
145970	hsa-miR-129-2-3p	0.769615	46.5	50.5	11	14.5	0.0797101	0.103571
145822	hsa-miR-214-5p	1.21176	58.5	55.5	21.5	18	0.155797	0.128571
145789	hsa-miR-550a-3-5p/hsa-miR-550a-5p	1.22912	926	773	890.5	735	6.4529	5.25
145768	hsa-miR-665	1.06374	144.5	141.5	108	103	0.782609	0.735714
145972	hsa-miR-141-5p	1.75551	135.5	95.5	99.5	57.5	0.721014	0.410714
145746	hsa-let-7i-3p	1.6029	115.5	87	79	50	0.572464	0.357143
145676	hsa-miR-30e-3p	1.35435	169.5	139.5	133.5	100	0.967391	0.714286
147604	hsa-miR-4285	0.427221	205.5	441	169.5	402.5	1.22826	2.875
147899		1.29117	42.5	44.5	7	5.5	0.0507246	0.0392857
147915	hsa-miR-3174	0.676329	61	77.5	26	39	0.188406	0.278571
147804	hsv1-miR-H17	0.114848	49.5	171	15	132.5	0.108696	0.946429
147983		0.183727	116.5	485	80.5	444.5	0.583333	3.175
147613	hsa-miR-3145-3p	1.35266	47	45.5	10	7.5	0.0724638	0.0535714
147813		0.526509	97	157.5	61.5	118.5	0.445652	0.846429
147655		0.430878	168.5	355	134	315.5	0.971014	2.25357
147800		3.04348	61.5	50	27	9	0.195652	0.0642857
147918		1.48272	44.5	46.5	9.5	6.5	0.0688406	0.0464286
147570	hsa-miR-4271	2.70531	39	40	4	1.5	0.0289855	0.0107143
147523	hsa-miR-4263	1.19352	44.5	45	10	8.5	0.0724638	0.0607143
147947	hsa-miR-4308	0.785116	289.5	369	255	329.5	1.84783	2.35357
147694	hsa-miR-4281	1.60628	43.5	47	9.5	6	0.0688406	0.0428571
147772	hsa-miR-4303	1.32325	51	48	15	11.5	0.108696	0.0821429
148374	hsa-miR-3936	3.55072	42.5	40	7	2	0.0507246	0.0142857
148263	hsa-miR-1273e	1.32532	189	156	153.5	117.5	1.11232	0.839286
148585	hsa-miR-3912-3p	0.676329	43.5	49.5	8	12	0.057971	0.0857143
148331	hsa-miR-3655	0.724638	53.5	62	17.5	24.5	0.126812	0.175
147262	hsa-miR-548h-3p/hsa-miR-548z	1.81159	48	44	12.5	7	0.0905797	0.05
148410		0.405948	573	1381	537	1342	3.8913	9.58571
148214	hsa-miR-3675-3p	0.523065	161	280.5	124	240.5	0.898551	1.71786
147684	hsa-miR-3200-5p	1.75231	44.5	44	9.5	5.5	0.0688406	0.0392857
148228	hsa-miR-3656	0.0440214	57.5	544	22	507	0.15942	3.62143
148641	hsa-miR-518b	0.289566	107	289	71.5	250.5	0.518116	1.78929
148353	hsa-miR-3681-5p	1.22259	60.5	58	23.5	19.5	0.17029	0.139286
148132	hsa-miR-3622a-3p	1.48272	64.5	59	28.5	19.5	0.206522	0.139286
148272	hsa-miR-3615	2.2192	52.5	46	17.5	8	0.126812	0.0571429
148216	hsa-miR-3907	1.09187	162.5	156.5	127	118	0.92029	0.842857
148621	hsa-miR-892a	2.53623	83	59	47.5	19	0.344203	0.135714
147389	hsa-miR-3691-5p	1.09903	41	45	6.5	6	0.0471014	0.0428571
148485		0.422621	243.5	539.5	208.5	500.5	1.51087	3.575
148681		1.92754	44	44.5	9.5	5	0.0688406	0.0357143
148081		1.29435	52.5	54	18.5	14.5	0.134058	0.103571
148544		2.02899	40	41.5	7	3.5	0.0507246	0.025
148553		2.47536	66.5	49.5	30.5	12.5	0.221014	0.0892857
148565		1.77536	52	45	14	8	0.101449	0.0571429
148394		2.28261	44.5	41.5	9	4	0.0652174	0.0285714
148432		0.940711	216.5	230	178.5	192.5	1.29348	1.375
148417		0.991869	869	889.5	833	852	6.03623	6.08571
148244		1.97512	146	95	110	56.5	0.797101	0.403571
148372		0.450886	38.5	44	2	4.5	0.0144928	0.0321429
148366		1.15942	40.5	43.5	4	3.5	0.0289855	0.025
148479		0.769615	46	55	11	14.5	0.0797101	0.103571
148184		2.6087	44.5	43	9	3.5	0.0652174	0.025
148250	hsa-let-7f-2-3p	2.07617	78.5	59	44	21.5	0.318841	0.153571
148260		0.590858	62	84.5	26.5	45.5	0.192029	0.325
148584		0.792398	391	493.5	355	454.5	2.57246	3.24643
148606		4.26087	46	42	10.5	2.5	0.076087	0.0178571
148226		2.02899	61.5	52	26	13	0.188406	0.0928571
148055		1.37971	52.5	50.5	17	12.5	0.123188	0.0892857
148655		2.19462	87.5	62	53	24.5	0.384058	0.175
148095		2.02899	39	41.5	5	2.5	0.0362319	0.0178571
148127		1.35266	40	41.5	4	3	0.0289855	0.0214286
148096		2.27386	67	54.5	32.5	14.5	0.235507	0.103571
148324		2.70531	47	44	12	4.5	0.0869565	0.0321429
148409		2.3928	206	110.5	171	72.5	1.23913	0.517857
148029		1.35266	42	42.5	8	6	0.057971	0.0428571
46367	hsa-miR-1283	1.77536	42.5	41	7	4	0.0507246	0.0285714
30147	spike_control_v2_47	1.57055	222	155.5	185	119.5	1.34058	0.853571
145999	hsa-miR-517a-3p/hsa-miR-517b-3p	1.59859	63	55.5	26	16.5	0.188406	0.117857
146189		1.51331	6052.5	4072.5	6016	4033	43.5942	28.8071
145723	hsa-miR-519c-3p	1.09903	46	45.5	6.5	6	0.0471014	0.0428571
168563	hsa-miR-4761-5p	0.634058	40	42.5	2.5	4	0.0181159	0.0285714
168635	hsa-miR-378e	2.66168	159	84	122	46.5	0.884058	0.332143
168803	hsa-miR-4696	0.380435	40	47	3	8	0.0217391	0.0571429
168692	hsa-miR-3688-5p	2.19807	60	50.5	26	12	0.188406	0.0857143
168739	hsa-miR-1269b	1.07417	44.5	47	9	8.5	0.0652174	0.0607143
168711	hsa-miR-548ak	3.04348	46.5	43	10.5	3.5	0.076087	0.025
168768	hsa-miR-4423-5p	1.96027	276.5	164	242.5	125.5	1.75725	0.896429
168589	hsa-miR-4671-3p	2.02899	47	43.5	12	6	0.0869565	0.0428571
168923	hsa-miR-4688	1.40818	82.5	71.5	46.5	33.5	0.336957	0.239286
168772	hsa-miR-224-5p	1.39493	84.5	74.5	49.5	36	0.358696	0.257143
168973	hsa-miR-1268b	0.620567	92	133	57.5	94	0.416667	0.671429
168793	hsa-miR-4483	2.16733	106	71.5	70.5	33	0.51087	0.235714
168731	hsa-miR-548ah-3p	1.30435	39.5	43	4.5	3.5	0.0326087	0.025
168950	hsa-miR-4646-3p	0.671243	79	105.5	44	66.5	0.318841	0.475
168578	hsa-miR-5190	2.38704	54	48	20	8.5	0.144928	0.0607143
168722	hsa-miR-4742-3p	2.11432	147	89.5	111.5	53.5	0.807971	0.382143
168893	hsa-miR-4505	0.18739	64.5	192	29	157	0.210145	1.12143
168789	hsa-miR-4686	1.15442	53.5	51.5	16.5	14.5	0.119565	0.103571
168561	hsa-miR-1245b-5p	1.42029	42.5	42	7	5	0.0507246	0.0357143
168627	hsa-miR-4678	1.72464	46	42.5	8.5	5	0.0615942	0.0357143
169166	hsa-miR-4683	0.570652	51	59.5	13.5	24	0.0978261	0.171429
169307	hsa-miR-4685-3p	0.976449	74.5	77.5	38.5	40	0.278986	0.285714
169257	hsa-miR-4740-5p	5.57971	42	38.5	5.5	1	0.0398551	0.00714286
169269	hsa-miR-4499	0.676329	42.5	48	7	10.5	0.0507246	0.075
169165	hsa-miR-5585-5p	0.700483	50	60	14.5	21	0.105072	0.15
169298	hsa-miR-4433-5p	0.539624	49.5	62	12.5	23.5	0.0905797	0.167857
169236	hsa-miR-659-5p	0.950194	102	109.5	66.5	71	0.481884	0.507143
169162	hsa-miR-5691	2.40942	45	44.5	9.5	4	0.0688406	0.0285714
169376	hsa-miR-5701	1.12854	9798.5	8815.5	9762	8775.5	70.7391	62.6821
169329	hsa-miR-370-3p	1.90963	53	47	16	8.5	0.115942	0.0607143
169179	hsa-miR-4650-5p	2.33155	100.5	68	65.5	28.5	0.474638	0.203571
169332		1.25641	1083.5	885	1046.5	845	7.58333	6.03571
169073	hsa-miR-584-3p	1.15942	39	43	4	3.5	0.0289855	0.025
169274	hsa-miR-5196-3p	0.91927	161	175.5	125.5	138.5	0.90942	0.989286
169010	hsa-miR-2681-3p	1.60183	49	48	15	9.5	0.108696	0.0678571
169343	hsa-miR-5682	1.89808	63.5	54	29	15.5	0.210145	0.110714
169135	hsa-miR-3173-5p	1.7284	57.5	53.5	23	13.5	0.166667	0.0964286
169042	hsa-miR-4704-3p	1.26812	40	41	5	4	0.0362319	0.0285714
169088	hsa-miR-4492	0.259521	41	58	5.5	21.5	0.0398551	0.153571
169054	hsa-miR-4422	1.30435	40.5	41.5	4.5	3.5	0.0326087	0.025
169411	hsa-miR-205-3p	1.59805	125	93.5	89	56.5	0.644928	0.403571
169417	hsa-miR-551b-5p	0.749842	43.5	48.5	8.5	11.5	0.0615942	0.0821429
169347		1.93555	327	188.5	290	152	2.10145	1.08571
169393	hsa-miR-4747-5p	1.05072	180.5	176.5	145	140	1.05072	1
169150		1.39493	40.5	41	5.5	4	0.0398551	0.0285714
168873		1.57246	50	49	15.5	10	0.112319	0.0714286
168907		1.21739	38.5	40.5	3	2.5	0.0217391	0.0178571
168720		2.02899	44	43.5	8	4	0.057971	0.0285714
169348		0.845411	38	42	2.5	3	0.0181159	0.0214286
42460	hsa-miR-223-5p	2.59259	50	38.5	11.5	4.5	0.0833333	0.0321429
14297		1.11594	43	40	5.5	5	0.0398551	0.0357143
42859	hsa-miR-675-3p	0.956105	103	105	65.5	69.5	0.474638	0.496429
46211		1.75231	45	41	9.5	5.5	0.0688406	0.0392857
17513		1.52174	42	40	7.5	5	0.0543478	0.0357143
42905	hcmv-miR-US25-1-5p	1.35266	40.5	38.5	4	3	0.0289855	0.0214286
16528		1.27513	194.5	162	159	126.5	1.15217	0.903571
11277	hsa-miR-7-1-3p	2.25443	65.5	48.5	30	13.5	0.217391	0.0964286
17818	hsa-miR-27a-5p	0.978687	77	77	41	42.5	0.297101	0.303571
17652	hsa-miR-558	2.02899	40.5	39.5	5	2.5	0.0362319	0.0178571
27572		0.881007	55	53.5	16.5	19	0.119565	0.135714
42483	hsa-miR-522-3p	0.887681	47	47	10.5	12	0.076087	0.0857143
28520	hsa-miR-454-5p	1.40468	46	41.5	9	6.5	0.0652174	0.0464286
14303		1.69082	40	38	5	3	0.0362319	0.0214286
42872		1.29304	257.5	207.5	220.5	173	1.59783	1.23571
11266		1.0628	48	45.5	11	10.5	0.0797101	0.075
32884	hsa-miR-342-3p	1.79487	48.5	41	11.5	6.5	0.0833333	0.0464286
17529	hcmv-miR-US25-2-3p	1.33729	51	45.5	14.5	11	0.105072	0.0785714
46844		1.01449	38	38.5	3	3	0.0217391	0.0214286
19596	hsa-miR-30d-5p	1.10099	622	574	585.5	539.5	4.24275	3.85357
11102	hsa-miR-410-3p	1.62319	50	39.5	4	2.5	0.0289855	0.0178571
42736	hsa-miR-148b-5p	1.8599	51	44.5	16.5	9	0.119565	0.0642857
11256		0.577567	193	306	154	270.5	1.11594	1.93214
46248		0.872464	77.5	85	43	50	0.311594	0.357143
11005	hsa-miR-204-5p	0.724638	53	60	17.5	24.5	0.126812	0.175
46266	hsa-miR-1825	1.39493	45.5	43.5	11	8	0.0797101	0.0571429
31349	hsa-miR-524-3p	1.56076	46.5	43.5	10	6.5	0.0724638	0.0464286
46734		1.16667	49.5	45	11.5	10	0.0833333	0.0714286
10986	hsa-miR-193a-3p	1.76577	197	127	161	92.5	1.16667	0.660714
17391	hsa-miR-635	1.36736	51.5	47.5	15.5	11.5	0.112319	0.0821429
42796		1.26812	42.5	41	7.5	6	0.0543478	0.0428571
42858		1.5781	50.5	44	14	9	0.101449	0.0642857
46623	hsa-miR-1273a	0.933333	59	59.5	23	25	0.166667	0.178571
18739	hsa-miR-186-5p	2.22826	342.5	174	307.5	140	2.22826	1
42451	hsa-miR-139-3p	0.710145	50.5	55	14	20	0.101449	0.142857
17394		1.27751	55	49	17	13.5	0.123188	0.0964286
42790		1.01449	57.5	56.5	21	21	0.152174	0.15
25117		1.85087	155.5	100.5	119.5	65.5	0.865942	0.467857
17863	hsa-miR-934	1.27103	91.5	78	54.5	43.5	0.394928	0.310714
42509	hsa-miR-219a-5p	1.25477	60	53.5	23.5	19	0.17029	0.135714
42929	hsa-miR-25-5p	0.612049	144.5	217.5	109.5	181.5	0.793478	1.29643
5730		0.616062	133.5	186.5	92	151.5	0.666667	1.08214
42682	hsa-miR-25-3p	4.0204	523	158	481.5	121.5	3.48913	0.867857
11168	hsa-miR-520d-3p	1.5942	48.5	41.5	11	7	0.0797101	0.05
17854	hsa-miR-106b-3p	3.55749	169.5	72	131.5	37.5	0.952899	0.267857
14279	hsa-miR-362-5p	1.56785	51	46	17	11	0.123188	0.0785714
14300	hsa-miR-29c-5p	1.22336	54.5	53.5	20.5	17	0.148551	0.121429
17460	hsa-miR-657	1.68737	116.5	84.5	81.5	49	0.59058	0.35
17853	hsa-miR-30d-3p	2.52174	79	54	43.5	17.5	0.315217	0.125
46390		1.45756	212	157.5	176	122.5	1.27536	0.875
42868		0.37376	53	83	17.5	47.5	0.126812	0.339286
27571		0.707786	51	57	15	21.5	0.108696	0.153571
42751		1.75437	14898.5	8629.5	14862.5	8594.5	107.699	61.3893
42752		1.25023	421.5	346.5	384.5	312	2.78623	2.22857
10998	hsa-miR-19b-3p	2.3637	1862.5	818	1825.5	783.5	13.2283	5.59643
17530	hsa-miR-641	1.0628	47.5	45.5	11	10.5	0.0797101	0.075
42869	hsa-miR-936	0.997001	65.5	64	28.5	29	0.206522	0.207143
42447	hsa-miR-556-3p	1.52011	270	191	233	155.5	1.68841	1.11071
17511		1.03563	60.5	59	24.5	24	0.177536	0.171429
46258	hsa-miR-1184	0.355306	73.5	143	38	108.5	0.275362	0.775
146122	hsa-miR-2053	1.83877	49.5	42	14.5	8	0.105072	0.0571429
146000	hsa-miR-1911-5p	1.82609	44.5	40	9	5	0.0652174	0.0357143
24136	spike_control_v2_12	1.99424	183.5	109	143.5	73	1.03986	0.521429
46202	5S_rRNA	2.21301	3079	1429	3036.5	1392	22.0036	9.94286
146042	hsv1-miR-H8-3p	0.240275	79.5	207.5	40.5	171	0.293478	1.22143
25593	spike_control_v2_18	1.73617	329	207.5	293.5	171.5	2.12681	1.225
13417	spike_control_v2_8	1.22585	50.5	47	14.5	12	0.105072	0.0857143
145662		1.29189	117.5	98.5	81.5	64	0.59058	0.457143
146065		2.09662	51	43.5	15.5	7.5	0.112319	0.0535714
146035	hsv1-miR-H2-5p	0.323588	53.5	95.5	18.5	58	0.134058	0.414286
5740		0.903913	7024.5	7879.5	6989	7844	50.6449	56.0286
146093		2.02899	57	46.5	21	10.5	0.152174	0.075
146191		1.0628	46.5	45	11	10.5	0.0797101	0.075
146070		1.01449	44	42.5	7.5	7.5	0.0543478	0.0535714
146108		1.3834	44.5	40	7.5	5.5	0.0543478	0.0392857
146194		0.958132	45.5	43.5	8.5	9	0.0615942	0.0642857
146102		0.0344154	95	1700	56.5	1665.5	0.40942	11.8964
145968	hsa-let-7d-5p	1.25486	746	609	710	574	5.14493	4.1
145689	hsa-miR-543	1.59859	61	52	26	16.5	0.188406	0.117857
146115	hsa-miR-940	1.56785	66.5	52.5	25.5	16.5	0.184783	0.117857
145714	hsa-miR-28-3p	1.59252	105	79	67.5	43	0.48913	0.307143
146178	hsa-miR-502-3p	2.61632	60	45.5	24.5	9.5	0.177536	0.0678571
147963		2.02044	861.5	453.5	827.5	415.5	5.99638	2.96786
147867	hsa-miR-3118	0.797101	42.5	44	5.5	7	0.0398551	0.05
147841	kshv-miR-K12-11-5p	5.32609	47.5	38.5	10.5	2	0.076087	0.0142857
147925	hsa-miR-3126-5p	0.901771	63.5	67.5	28	31.5	0.202899	0.225
147853		1.26812	43	42	7.5	6	0.0543478	0.0428571
147588	hsa-miR-4288	1.87108	2003	1101.5	1967	1066.5	14.2536	7.61786
147649	hsa-miR-500a-5p/hsa-miR-500b-5p	2.83213	69	46.5	33.5	12	0.242754	0.0857143
147977	hsa-miR-3190-3p	1.01449	45	41.5	7	7	0.0507246	0.05
147857	hsa-miR-3130-5p	1.5942	48.5	42.5	11	7	0.0797101	0.05
147569	hsa-miR-4256	1.56785	46.5	41	8.5	5.5	0.0615942	0.0392857
147616	hsa-miR-4291	0.600271	122	180	85.5	144.5	0.619565	1.03214
147815	hsv1-miR-H14-5p	1.09253	44	42.5	7	6.5	0.0507246	0.0464286
147858		1.22585	64	59	29	24	0.210145	0.171429
147592		1.82088	144.5	95.5	105	58.5	0.76087	0.417857
148247	hsa-miR-2355-3p	1.6769	179.5	119.5	140.5	85	1.01812	0.607143
148072	hsa-miR-3668	2.02899	44.5	39	6	3	0.0434783	0.0214286
147997	hsa-miR-3934-5p	2.22534	241	129	204	93	1.47826	0.664286
147682	hsv1-miR-H6-5p	0.196906	59	154.5	23	118.5	0.166667	0.846429
148189	hsa-miR-3681-3p	3.55072	48.5	39.5	14	4	0.101449	0.0285714
148393	hsa-miR-676-3p	1.08213	51.5	51	16	15	0.115942	0.107143
148379	hsa-miR-3654	0.982403	1106.5	1141.5	1071.5	1106.5	7.76449	7.90357
147415	hsa-miR-495-5p	0.964895	142.5	147	107	112.5	0.775362	0.803571
148165	hsa-miR-3605-5p	1.69082	43	41	7.5	4.5	0.0543478	0.0321429
148675		1.63852	4857.5	3021	4819.5	2984	34.9239	21.3143
147366		2.07847	164	96.5	126	61.5	0.913043	0.439286
10904	spike_control_v1_d	0.489755	50.5	64	14	29	0.101449	0.207143
148405	hsa-miR-3669	3.44928	43.5	37.5	8.5	2.5	0.0615942	0.0178571
14262	spike_control_v1_f	2.6087	46	38.5	9	3.5	0.0652174	0.025
148032	hsa-miR-3685	0.727302	138	171	97.5	136	0.706522	0.971429
148207		0.990622	78	77.5	41.5	42.5	0.300725	0.303571
148416		0.661626	43.5	47	7.5	11.5	0.0543478	0.0821429
148559	hsa-miR-411-3p	0.620631	62.5	77.5	26	42.5	0.188406	0.303571
148233		2.09015	3760.5	1842.5	3725	1808	26.9928	12.9143
148121		0.922266	89.5	89.5	50	55	0.362319	0.392857
148201		1.06061	51.5	46.5	11.5	11	0.0833333	0.0785714
148535		2.02899	51.5	41.5	12	6	0.0869565	0.0428571
148574		2.24638	53.5	41.5	15.5	7	0.112319	0.05
148173		2.57005	55.5	41	19	7.5	0.137681	0.0535714
148257		1.10672	42	41	6	5.5	0.0434783	0.0392857
148587		1.48792	46	44.5	11	7.5	0.0797101	0.0535714
148676		1.59645	136.5	102.5	101.5	64.5	0.735507	0.460714
148050		1.52174	52.5	50	16.5	11	0.119565	0.0785714
148278	hsa-miR-138-2-3p	1.81746	709.5	414.5	674.5	376.5	4.88768	2.68929
148426		1.83321	86.5	65.5	51.5	28.5	0.373188	0.203571
148046		1.51563	98.5	78	62	41.5	0.449275	0.296429
148448		3.31045	130	63.5	93	28.5	0.673913	0.203571
148494		2.78986	47	38.5	11	4	0.0797101	0.0285714
148354		1.63043	59	49.5	22.5	14	0.163043	0.1
148336		1.25121	55	50	18.5	15	0.134058	0.107143
148446		0.379332	58.5	92.5	21.5	57.5	0.155797	0.410714
148632		0.123585	273	1980.5	237	1945.5	1.71739	13.8964
148220		0.719963	47	51	11	15.5	0.0797101	0.110714
148498		0.317029	39.5	43	2.5	8	0.0181159	0.0571429
148364		0.869565	41.5	41.5	6	7	0.0434783	0.05
148427		0.634058	44	50	7.5	12	0.0543478	0.0857143
148313		2.36715	45	39	7	3	0.0507246	0.0214286
17327	hsa-miR-630	0.704363	107	130.5	67	96.5	0.485507	0.689286
17488	kshv-miR-K12-6-3p	0.18132	99	374	60.5	338.5	0.438406	2.41786
46207		1.88501	318	186	281.5	151.5	2.03986	1.08214
42813		2.17391	43	38	7.5	3.5	0.0543478	0.025
17936	hsa-miR-16-1-3p	4.77554	132.5	57.5	96.5	20.5	0.699275	0.146429
168897	hsa-miR-5187-5p	1.26812	43	43.5	7.5	6	0.0543478	0.0428571
168882	hsa-miR-664b-3p	1.12017	696.5	640	662.5	600	4.80072	4.28571
168710	hsa-miR-4536-5p	0.913043	39.5	41	4.5	5	0.0326087	0.0357143
168590	hsa-miR-4520a-5p/hsa-miR-4520b-5p	2.53623	62	45.5	25	10	0.181159	0.0714286
168728	hsa-miR-4641	2.73913	49.5	41	13.5	5	0.0978261	0.0357143
168719	hsa-miR-4495	5.57971	47	36.5	11	2	0.0797101	0.0142857
168785	hsa-miR-520d-5p	1.01449	42	39.5	5	5	0.0362319	0.0357143
168615	hsa-miR-4655-3p	1.01449	42	40.5	6.5	6.5	0.0471014	0.0464286
168781	hsa-miR-4776-3p	2.53623	51	40.5	15	6	0.108696	0.0428571
168782	hsa-miR-5093	2.39789	53.5	40	13	5.5	0.0942029	0.0392857
168820	hsa-miR-4711-5p	1.91626	44.5	40	8.5	4.5	0.0615942	0.0321429
168750	hsa-miR-4645-5p	1.11753	105.5	99.5	70.5	64	0.51087	0.457143
168921	hsa-miR-4718	2.17391	43	39	7.5	3.5	0.0543478	0.025
168759	hsa-miR-3689f	0.922266	41	40	5	5.5	0.0362319	0.0392857
168962	hsa-miR-548ab	3.26892	50.5	41	14.5	4.5	0.105072	0.0321429
168666	hsa-miR-4659a-5p	0.797101	43	41.5	5.5	7	0.0398551	0.05
168955	hsa-miR-4756-3p	1.36232	84	71	47	35	0.34058	0.25
168703	hsa-miR-4716-3p	0.797101	49	50	11	14	0.0797101	0.1
168663	hsa-miR-4442	0.65942	44	44.5	6.5	10	0.0471014	0.0714286
168779	hsa-miR-4797-3p	2.19807	41	39.5	6.5	3	0.0471014	0.0214286
169102	hsa-miR-4639-3p	0.916592	731	807.5	697.5	772	5.05435	5.51429
169285	hsa-miR-4467	0.211883	459.5	2071	424.5	2032.5	3.07609	14.5179
169249	hsa-miR-4482-5p	3.21256	45.5	40	9.5	3	0.0688406	0.0214286
168993	hsa-miR-4799-3p	1.91193	59	50	24.5	13	0.177536	0.0928571
169011	hsa-miR-4801	2.63768	41	40	6.5	2.5	0.0471014	0.0178571
169049	hsa-miR-3162-3p	0.966184	46	46.5	10	10.5	0.0724638	0.075
169001	hsa-miR-4670-5p	2.02899	47	40.5	12	6	0.0869565	0.0428571
169039	hsa-miR-4782-3p	2.14171	45	38.5	9.5	4.5	0.0688406	0.0321429
169181	hsa-miR-5191	0.069367	48	210	12	175.5	0.0869565	1.25357
169379	hsa-miR-4694-3p	0.855978	49.5	51	13.5	16	0.0978261	0.114286
169232	hsa-miR-3156-3p	1.18561	133.5	117	97	83	0.702899	0.592857
169046	hsa-miR-4715-5p	0.694127	46	44	6.5	9.5	0.0471014	0.0678571
169275	hsa-miR-548aq-3p	0.797101	42.5	41	5.5	7	0.0398551	0.05
169245	hsa-miR-2467-3p	0.799297	48.5	51	13	16.5	0.0942029	0.117857
169038	hsa-miR-488-3p	1.2963	47	44	11.5	9	0.0833333	0.0642857
169240	hsa-miR-3944-5p	0.535427	44.5	53.5	9.5	18	0.0688406	0.128571
169115	hsa-miR-450a-2-3p	0.887681	46	48	10.5	12	0.076087	0.0857143
169287	hsa-miR-548as-5p	2.23188	44	38	5.5	2.5	0.0398551	0.0178571
[truncated: 1,547 more rows]
