# Supplementary material for: Endogenous miRNA Sponge LincRNA-ROR promotes proliferation, invasion and stem cell-like phenotype of pancreatic cancer cells
Source: Cell Death Discov. 2017 May 29;3:17004–. doi: 10.1038/cddiscovery.2017.4 (PMC5447127; doi:10.1038/cddiscovery.2017.4)
Supplement: Supplementary Table 2 [file cddiscovery20174-s2.xlsx]

## Sheet: Sheet1
microRNA		Reported tummor	PMID
let-7		Anaplastic Astrocytoma	24898358
		breast cancer	23613467
		breast cancer	23467929
		prostate cancer	22719071
		head and neck cancer	21292542
miR-7		breast cancer	25070049
		colon cancer	23642368
miR-31		lung cancer	22301433
miR-34a		lung cancer	24595209
		mesothelioma	24371224
		prostate cancer	21240262
miR-93		colon	22180714
miR-98		ovarian cancer	24771265
miR-101		endometrial cancer	25015211
miR-125		colon cancer	23327190
miR-143		prostate	22948942
miR-145		lung cancer	24903381
		prostate	22948942
		hepatocellular carcinoma	22378186
miR-148		hepatocellular carcinoma	24806207
miR-150		hepatocellular carcinoma	22025269
miR-200c		ovarian cancer	23842108
miR-203		esophageal cancer	24219349
miR-214		hepatocellular carcinoma	22962603
miR-218		glioma	23950210
miR-320		prostate cancer	23188675
miR-451		colorectal cancer	21948564
