# Supplementary material for: Endogenous miRNA Sponge LincRNA-ROR promotes proliferation, invasion and stem cell-like phenotype of pancreatic cancer cells
Source: Cell Death Discov. 2017 May 29;3:17004–. doi: 10.1038/cddiscovery.2017.4 (PMC5447127; doi:10.1038/cddiscovery.2017.4)
Supplement: Supplementary Table 3 [file cddiscovery20174-s3.xlsx]

## Sheet: Sheet1
microRNA	fold change (microarray) (CSLCs/Control)
hsa-miR-7-5p	0.178098
hsa-miR-93-5p	0.332679
hsa-miR-128-3p	0.35166
hsa-let-7c-3p	0.344218
hsa-let-7f-1-3p	0.364286
hsa-miR-98-3p	0.386703
hsa-miR-93-3p	0.403247
hsa-let-7a-3p	0.443571
hsa-miR-320b	0.423269
hsa-let-7g-5p	0.531405
hsa-miR-320a	0.654146
hsa-miR-451a	0.412256
hsa-let-7i-5p	0.448584
hsa-let-7f-2-3p	0.481656
hsa-let-7e-3p	0.606593
hsa-miR-7-1-3p	0.443571
hsa-let-7b-3p	0.516125
hsa-miR-145-3p	0.481905
hsa-let-7d-5p	0.796901
hsa-let-7e-5p	0.756055
hsa-let-7b-5p	0.673891
hsa-let-7g-3p	0.716883
hsa-let-7i-3p	0.62387
hsa-let-7c-5p	0.738411
hsa-let-7a-5p	1.08209
hsa-let-7d-3p	0.948196
hsa-let-7f-5p	0.873915
