# Supplementary material for: Endogenous miRNA Sponge LincRNA-ROR promotes proliferation, invasion and stem cell-like phenotype of pancreatic cancer cells
Source: Cell Death Discov. 2017 May 29;3:17004–. doi: 10.1038/cddiscovery.2017.4 (PMC5447127; doi:10.1038/cddiscovery.2017.4)
Supplement: Supplementary Table 4 [file cddiscovery20174-s4.xlsx]

## Sheet: hsa-let-7c-3p
Version: RNAhybrid 2.2
searching
dataset: 1
mde of hsa-let-7c-3p: -44.000000
Individual hits
dataset: 1
TARGET : Linc-ROR
length: 2591
MIRNA : hsa-let-7c-3p
length: 22
mfe: -24.3 kcal/mol
p-value: undefined
position 931
target 5' U UC A UCUC U 3'
GGGA AGC GG AGGGUUGUAC
CCUU UCG UC UUCCAACAUG
miRNA 3' A UC 5'
plot as png, jpeg or ps (in a new window)
dataset: 1
TARGET : Linc-ROR
length: 2591
MIRNA : hsa-let-7c-3p
length: 22
mfe: -22.1 kcal/mol
p-value: undefined
position 1306
target 5' U UU C A G U 3'
GGAAAGU UGGG AG GUUG ACA
CCUUUCG AUCU UC CAAC UGU
miRNA 3' A C 5'
plot as png, jpeg or ps (in a new window)
dataset: 1
TARGET : Linc-ROR
length: 2591
MIRNA : hsa-let-7c-3p
length: 22
mfe: -22.1 kcal/mol
p-value: undefined
position 1554
target 5' U G UCAAC CAGGC C A 3'
GGAAAG UGGG AGGU GU ACAG
CCUUUC AUCU UCCA CA UGUC
miRNA 3' G A 5'
plot as png, jpeg or ps (in a new window)
dataset: 1
TARGET : Linc-ROR
length: 2591
MIRNA : hsa-let-7c-3p
length: 22
mfe: -21.0 kcal/mol
p-value: undefined
position 2008
target 5' A GA CCU A U 3'
GGAGAG AG GAG GUUG GCA
CCUUUC UC UUC CAAC UGU
miRNA 3' GA A C 5'
plot as png, jpeg or ps (in a new window)
dataset: 1
TARGET : Linc-ROR
length: 2591
MIRNA : hsa-let-7c-3p
length: 22
mfe: -20.4 kcal/mol
p-value: undefined
position 612
target 5' U UGAU AG GA C 3'
GGA GC AGGAGGU ACA
CCU CG UCUUCCA UGU
miRNA 3' UU A ACA C 5'
plot as png, jpeg or ps (in a new window)
dataset: 1
TARGET : Linc-ROR
length: 2591
MIRNA : hsa-let-7c-3p
length: 22
mfe: -19.9 kcal/mol
p-value: undefined
position 2154
target 5' U UU A U 3'
GGGAGU GAGGU UG GCAG
CUUUCG UUCCA AC UGUC
miRNA 3' C AUC A 5'
plot as png, jpeg or ps (in a new window)
dataset: 1
TARGET : Linc-ROR
length: 2591
MIRNA : hsa-let-7c-3p
length: 22
mfe: -19.8 kcal/mol
p-value: undefined
position 1848
target 5' A U A 3'
GAGGC UAGAAGG
UUUCG AUCUUCC
miRNA 3' CC AACAUGUC 5'
plot as png, jpeg or ps (in a new window)
dataset: 1
TARGET : Linc-ROR
length: 2591
MIRNA : hsa-let-7c-3p
length: 22
mfe: -19.8 kcal/mol
p-value: undefined
position 1416
target 5' A A 3'
GGAGAGUUGGGA
CCUUUCGAUCUU
miRNA 3' CCAACAUGUC 5'
plot as png, jpeg or ps (in a new window)
dataset: 1
TARGET : Linc-ROR
length: 2591
MIRNA : hsa-let-7c-3p
length: 22
mfe: -19.2 kcal/mol
p-value: undefined
position 1137
target 5' U C U 3'
GG CUAGGAGGUU
UC GAUCUUCCAA
miRNA 3' CCUU CAUGUC 5'
plot as png, jpeg or ps (in a new window)
dataset: 1
TARGET : Linc-ROR
length: 2591
MIRNA : hsa-let-7c-3p
length: 22
mfe: -18.9 kcal/mol
p-value: undefined
position 2481
target 5' U CUUG A A 3'
AAGU GGGAGG UGCAG
UUCG UCUUCC AUGUC
miRNA 3' CCU A AAC 5'
plot as png, jpeg or ps (in a new window)

## Sheet: hsa-let-7f-1-3p
Version: RNAhybrid 2.2
searching
dataset: 1
mde of hsa-let-7f-1-3p: -42.399994
Individual hits
dataset: 1
TARGET : Linc-ROR
length: 2591
MIRNA : hsa-let-7f-1-3p
length: 22
mfe: -21.3 kcal/mol
p-value: undefined
position 931
target 5' U UCAGC CUCA C 3'
GGGA AGGU GGGUUGUA
CCCU UCCG UCUAACAU
miRNA 3' UUA AUC 5'
plot as png, jpeg or ps (in a new window)
dataset: 1
TARGET : Linc-ROR
length: 2591
MIRNA : hsa-let-7f-1-3p
length: 22
mfe: -19.7 kcal/mol
p-value: undefined
position 2488
target 5' U AUGCAG AAUUAAAAUUU C 3'
GGGGAGG AGA UUGUG
CCCUUCC UCU AACAU
miRNA 3' GUUA AUC 5'
plot as png, jpeg or ps (in a new window)
dataset: 1
TARGET : Linc-ROR
length: 2591
MIRNA : hsa-let-7f-1-3p
length: 22
mfe: -18.9 kcal/mol
p-value: undefined
position 1261
target 5' C UGUG A A 3'
AGGGCA GGA UGUG
UUCCGU UCU ACAU
miRNA 3' CCC UA A AUC 5'
plot as png, jpeg or ps (in a new window)
dataset: 1
TARGET : Linc-ROR
length: 2591
MIRNA : hsa-let-7f-1-3p
length: 22
mfe: -18.8 kcal/mol
p-value: undefined
position 2154
target 5' U GUG UUU GCA C 3'
GGGA AGGU GA GUGUG
CCCU UCCG CU CAUAU
miRNA 3' UUAU AA C 5'
plot as png, jpeg or ps (in a new window)
dataset: 1
TARGET : Linc-ROR
length: 2591
MIRNA : hsa-let-7f-1-3p
length: 22
mfe: -18.7 kcal/mol
p-value: undefined
position 1530
target 5' U UC CUGGACAGG A 3'
GGGC AGAU UGUGUGG
UCCG UCUA ACAUAUC
miRNA 3' CCCU UUA 5'
plot as png, jpeg or ps (in a new window)
dataset: 1
TARGET : Linc-ROR
length: 2591
MIRNA : hsa-let-7f-1-3p
length: 22
mfe: -18.3 kcal/mol
p-value: undefined
position 555
target 5' A GA UUUUCCAUCCUGCU UC A 3'
GGGAGGG CA GU AGA GUAUGG
CCCUUCC GU UA UCU CAUAUC
miRNA 3' AA 5'
plot as png, jpeg or ps (in a new window)
dataset: 1
TARGET : Linc-ROR
length: 2591
MIRNA : hsa-let-7f-1-3p
length: 22
mfe: -18.2 kcal/mol
p-value: undefined
position 817
target 5' U ACU A 3'
GGAA GGCAAU GUUG
CCUU CCGUUA UAAC
miRNA 3' C UC AUAUC 5'
plot as png, jpeg or ps (in a new window)
dataset: 1
TARGET : Linc-ROR
length: 2591
MIRNA : hsa-let-7f-1-3p
length: 22
mfe: -18.1 kcal/mol
p-value: undefined
position 1306
target 5' U AAGUUUU AGU CA C 3'
GGA GGGCAG UGGA UGUG
CCU UCCGUU AUCU ACAU
miRNA 3' C A AUC 5'
plot as png, jpeg or ps (in a new window)
dataset: 1
TARGET : Linc-ROR
length: 2591
MIRNA : hsa-let-7f-1-3p
length: 22
mfe: -16.7 kcal/mol
p-value: undefined
position 2081
target 5' U G 3'
GGAA CAGUAGA GUGG
CCUU GUUAUCU UAUC
miRNA 3' C CC AACA 5'
plot as png, jpeg or ps (in a new window)
dataset: 1
TARGET : Linc-ROR
length: 2591
MIRNA : hsa-let-7f-1-3p
length: 22
mfe: -16.7 kcal/mol
p-value: undefined
position 1234
target 5' A AA UGAC G A 3'
GGA GGGC AGA UG
CCU UCCG UCU AC
miRNA 3' C UUA A AUAUC 5'
plot as png, jpeg or ps (in a new window)

## Sheet: hsa-let-7a-3p
ersion: RNAhybrid 2.2
searching
dataset: 1
mde of hsa-let-7a-3p: -37.500000
Individual hits
dataset: 1
TARGET : Linc-ROR
length: 2591
MIRNA : hsa-let-7a-3p
length: 21
mfe: -20.4 kcal/mol
p-value: undefined
position 1542
target 5' U G A 3'
GGACAG UGUGUGG
UCUGUC ACAUAUC
miRNA 3' CUU AUCUA 5'
plot as png, jpeg or ps (in a new window)
dataset: 1
TARGET : Linc-ROR
length: 2591
MIRNA : hsa-let-7a-3p
length: 21
mfe: -18.0 kcal/mol
p-value: undefined
position 2078
target 5' U U A G 3'
GA GGA CAGUAGA GUGG
CU UCU GUCAUCU UAUC
miRNA 3' U AACA 5'
plot as png, jpeg or ps (in a new window)
dataset: 1
TARGET : Linc-ROR
length: 2591
MIRNA : hsa-let-7a-3p
length: 21
mfe: -17.2 kcal/mol
p-value: undefined
position 600
target 5' U UCU G C 3'
GAGAGACA UGGAU AUG
CUUUCUGU AUCUA UAU
miRNA 3' C ACA C 5'
plot as png, jpeg or ps (in a new window)
dataset: 1
TARGET : Linc-ROR
length: 2591
MIRNA : hsa-let-7a-3p
length: 21
mfe: -16.8 kcal/mol
p-value: undefined
position 1261
target 5' C U AA A 3'
AGGGCA GUGGG UGUG
UUCUGU CAUCU ACAU
miRNA 3' CU A AUC 5'
plot as png, jpeg or ps (in a new window)
dataset: 1
TARGET : Linc-ROR
length: 2591
MIRNA : hsa-let-7a-3p
length: 21
mfe: -16.8 kcal/mol
p-value: undefined
position 1411
target 5' C G G G 3'
AGACAG AGA UUG
UCUGUC UCU AAC
miRNA 3' CUU A AUAUC 5'
plot as png, jpeg or ps (in a new window)
dataset: 1
TARGET : Linc-ROR
length: 2591
MIRNA : hsa-let-7a-3p
length: 21
mfe: -16.6 kcal/mol
p-value: undefined
position 2154
target 5' U UG GUUUU GCA C 3'
GGGAG AG GA GUGUG
CUUUC UC CU CAUAU
miRNA 3' UG AU AA C 5'
plot as png, jpeg or ps (in a new window)
dataset: 1
TARGET : Linc-ROR
length: 2591
MIRNA : hsa-let-7a-3p
length: 21
mfe: -16.1 kcal/mol
p-value: undefined
position 938
target 5' A GUCUCA C 3'
GCAG GGGUUGUA
UGUC UCUAACAU
miRNA 3' CUUUC A AUC 5'
plot as png, jpeg or ps (in a new window)
dataset: 1
TARGET : Linc-ROR
length: 2591
MIRNA : hsa-let-7a-3p
length: 21
mfe: -15.6 kcal/mol
p-value: undefined
position 400
target 5' C A 3'
ACAGUGGA
UGUCAUCU
miRNA 3' CUUUC AACAUAUC 5'
plot as png, jpeg or ps (in a new window)
dataset: 1
TARGET : Linc-ROR
length: 2591
MIRNA : hsa-let-7a-3p
length: 21
mfe: -15.6 kcal/mol
p-value: undefined
position 2046
target 5' U CU G 3'
GGGCAGU GGA
UCUGUCA UCU
miRNA 3' CUU AACAUAUC 5'
plot as png, jpeg or ps (in a new window)
dataset: 1
TARGET : Linc-ROR
length: 2591
MIRNA : hsa-let-7a-3p
length: 21
mfe: -15.3 kcal/mol
p-value: undefined
position 1316
target 5' U AGU CA C 3'
GGGCAG UGGA UGUG
UCUGUC AUCU ACAU
miRNA 3' CUU A AUC 5'
plot as png, jpeg or ps (in a new window)

## Sheet: hsa-let-7i-5p
Version: RNAhybrid 2.2
searching
dataset: 1
mde of hsa-let-7i-5p: -43.900005
Individual hits
dataset: 1
TARGET : Linc-ROR
length: 2591
MIRNA : hsa-let-7i-5p
length: 22
mfe: -26.2 kcal/mol
p-value: undefined
position 2113
target 5' G AAUGA U 3'
GGCAUGAGCUGCUG UUCA
UCGUGUUUGAUGAU GAGU
miRNA 3' UUG G 5'
plot as png, jpeg or ps (in a new window)
dataset: 1
TARGET : Linc-ROR
length: 2591
MIRNA : hsa-let-7i-5p
length: 22
mfe: -26.0 kcal/mol
p-value: undefined
position 684
target 5' C CC GACACAGGGACCAC U 3'
UAGCACAG ACUG CUGCCUC
GUCGUGUU UGAU GAUGGAG
miRNA 3' UU U 5'
plot as png, jpeg or ps (in a new window)
dataset: 1
TARGET : Linc-ROR
length: 2591
MIRNA : hsa-let-7i-5p
length: 22
mfe: -25.8 kcal/mol
p-value: undefined
position 321
target 5' U UG GACUGAC CCGAUC G 3'
AGCGGC AA GCUGC GCCUCG
UUGUCG UU UGAUG UGGAGU
miRNA 3' UG A 5'
plot as png, jpeg or ps (in a new window)
dataset: 1
TARGET : Linc-ROR
length: 2591
MIRNA : hsa-let-7i-5p
length: 22
mfe: -23.7 kcal/mol
p-value: undefined
position 1439
target 5' A UAU A A 3'
GAUGGCAC GACUAC AUC
UUGUCGUG UUGAUG UGG
miRNA 3' U A AGU 5'
plot as png, jpeg or ps (in a new window)
dataset: 1
TARGET : Linc-ROR
length: 2591
MIRNA : hsa-let-7i-5p
length: 22
mfe: -23.2 kcal/mol
p-value: undefined
position 400
target 5' C GGAAGAAACACAACU U G 3'
ACAGU ACAGAUU CUACCU
UGUCG UGUUUGA GAUGGA
miRNA 3' U U GU 5'
plot as png, jpeg or ps (in a new window)
dataset: 1
TARGET : Linc-ROR
length: 2591
MIRNA : hsa-let-7i-5p
length: 22
mfe: -22.5 kcal/mol
p-value: undefined
position 2169
target 5' G GUGCC AGC C G 3'
AGCAGU ACAGG CUAC CUCA
UUGUCG UGUUU GAUG GAGU
miRNA 3' GAU 5'
plot as png, jpeg or

## Sheet:  hsa-let-7f-2-3p
Version: RNAhybrid 2.2
searching
dataset: 1
mde of hsa-let-7f-2-3p: -43.100002
Individual hits
dataset: 1
TARGET : Linc-ROR
length: 2591
MIRNA : hsa-let-7f-2-3p
length: 22
mfe: -21.4 kcal/mol
p-value: undefined
position 1306
target 5' U AGUUUU AGU A C 3'
GGAA GGGCAG UGGAC UGUG
CCUU UCUGUC AUCUG ACAU
miRNA 3' AUC 5'
plot as png, jpeg or ps (in a new window)
dataset: 1
TARGET : Linc-ROR
length: 2591
MIRNA : hsa-let-7f-2-3p
length: 22
mfe: -21.2 kcal/mol
p-value: undefined
position 2081
target 5' U G G 3'
GGA ACAGUAGA UG
CCU UGUCAUCU AC
miRNA 3' UUC G AUAUC 5'
plot as png, jpeg or ps (in a new window)
dataset: 1
TARGET : Linc-ROR
length: 2591
MIRNA : hsa-let-7f-2-3p
length: 22
mfe: -20.4 kcal/mol
p-value: undefined
position 1720
target 5' U UU CCUU C 3'
GA GAUGG ACUGUGUAG
CU CUGUC UGACAUAUC
miRNA 3' C UU AUC 5'
plot as png, jpeg or ps (in a new window)
dataset: 1
TARGET : Linc-ROR
length: 2591
MIRNA : hsa-let-7f-2-3p
length: 22
mfe: -20.1 kcal/mol
p-value: undefined
position 1537
target 5' A UCU G A 3'
GA GGACAG UGUGUGG
CU UCUGUC ACAUAUC
miRNA 3' C U AUCUG 5'
plot as png, jpeg or ps (in a new window)
dataset: 1
TARGET : Linc-ROR
length: 2591
MIRNA : hsa-let-7f-2-3p
length: 22
mfe: -19.5 kcal/mol
p-value: undefined
position 105
target 5' U U CC C 3'
GGGAGA CAGUA CUGU
CUUUCU GUCAU GACA
miRNA 3' C CU UAUC 5'
plot as png, jpeg or ps (in a new window)
dataset: 1
TARGET : Linc-ROR
length: 2591
MIRNA : hsa-let-7f-2-3p
length: 22
mfe: -18.6 kcal/mol
p-value: undefined
position 2557
target 5' C U A U 3'
GGGAA ACGGUA GAC GU
CCUUU UGUCAU CUG CA
miRNA 3' C A UAUC 5'
plot as png, jpeg or ps (in a new window)
dataset: 1
TARGET : Linc-ROR
length: 2591
MIRNA : hsa-let-7f-2-3p
length: 22
mfe: -18.5 kcal/mol
p-value: undefined
position 656
target 5' A A C C 3'
GGAGAGA AG AG CUG
CCUUUCU UC UC GAC
miRNA 3' G A U AUAUC 5'
plot as png, jpeg or ps (in a new window)
dataset: 1
TARGET : Linc-ROR
length: 2591
MIRNA : hsa-let-7f-2-3p
length: 22
mfe: -18.3 kcal/mol
p-value: undefined
position 600
target 5' U UCU G C 3'
GAGAGACA UGGAU AUG
CUUUCUGU AUCUG UAU
miRNA 3' C C ACA C 5'
plot as png, jpeg or ps (in a new window)
dataset: 1
TARGET : Linc-ROR
length: 2591
MIRNA : hsa-let-7f-2-3p
length: 22
mfe: -17.9 kcal/mol
p-value: undefined
position 1231
target 5' A AA A 3'
GGAGGA GGGCUG
CUUUCU UCUGAC
miRNA 3' C GUCA AUAUC 5'
plot as png, jpeg or ps (in a new window)
dataset: 1
TARGET : Linc-ROR
length: 2591
MIRNA : hsa-let-7f-2-3p
length: 22
mfe: -17.9 kcal/mol
p-value: undefined
position 480
target 5' U AAA A UG C 3'
GAAGA AG GGACU AUGG
UUUCU UC UCUGA UAUC
miRNA 3' CC G A CA 5'
plot as png, jpeg or ps (in a new window)

## Sheet: hsa-let-7b-3p
Version: RNAhybrid 2.2
searching
dataset: 1
mde of hsa-let-7b-3p: -46.700001
Individual hits
dataset: 1
TARGET : Linc-ROR
length: 2591
MIRNA : hsa-let-7b-3p
length: 22
mfe: -26.1 kcal/mol
p-value: undefined
position 931
target 5' U UCA GUCUCA C 3'
GGGA GCAG GGGUUGUA
CCCU CGUC UCCAACAU
miRNA 3' UC A AUC 5'
plot as png, jpeg or ps (in a new window)
dataset: 1
TARGET : Linc-ROR
length: 2591
MIRNA : hsa-let-7b-3p
length: 22
mfe: -22.0 kcal/mol
p-value: undefined
position 1261
target 5' C U AA A 3'
AGGGCA GUGGG UGUG
UUCCGU CAUCC ACAU
miRNA 3' CCC A AUC 5'
plot as png, jpeg or ps (in a new window)
dataset: 1
TARGET : Linc-ROR
length: 2591
MIRNA : hsa-let-7b-3p
length: 22
mfe: -20.0 kcal/mol
p-value: undefined
position 1542
target 5' U C GUGUGGAAA C 3'
GGA AGGU GGUGGGU
CCU UCCG UCAUCCA
miRNA 3' C ACAUAUC 5'
plot as png, jpeg or ps (in a new window)
dataset: 1
TARGET : Linc-ROR
length: 2591
MIRNA : hsa-let-7b-3p
length: 22
mfe: -19.7 kcal/mol
p-value: undefined
position 612
target 5' U UGAU AG A 3'
GGA GCAG AGG GUG
CCU CGUC UCC CAU
miRNA 3' C UC A AA AUC 5'
plot as png, jpeg or ps (in a new window)
dataset: 1
TARGET : Linc-ROR
length: 2591
MIRNA : hsa-let-7b-3p
length: 22
mfe: -19.6 kcal/mol
p-value: undefined
position 1306
target 5' U AAGUUUU A G 3'
GGA GGGCAG GUUG
CCU UCCGUC CAAC
miRNA 3' C AUC AUAUC 5'
plot as png, jpeg or ps (in a new window)
dataset: 1
TARGET : Linc-ROR
length: 2591
MIRNA : hsa-let-7b-3p
length: 22
mfe: -18.6 kcal/mol
p-value: undefined
position 2489
target 5' G AU A 3'
GGGAGG GCAG AG
CCCUUC CGUC UC
miRNA 3' A CAACAUAUC 5'
plot as png, jpeg or ps (in a new window)
dataset: 1
TARGET : Linc-ROR
length: 2591
MIRNA : hsa-let-7b-3p
length: 22
mfe: -18.5 kcal/mol
p-value: undefined
position 2530
target 5' U AUGUAAAAU U CUGUUAC AAACG A 3'
GGGA GG GCAG GGG GUAUG
CCCU UC CGUC UCC CAUAU
miRNA 3' A AA C 5'
plot as png, jpeg or ps (in a new window)
dataset: 1
TARGET : Linc-ROR
length: 2591
MIRNA : hsa-let-7b-3p
length: 22
mfe: -18.1 kcal/mol
p-value: undefined
position 2154
target 5' U GUG UUUG CAG C 3'
GGGA AGGU AG UGUG
CCCU UCCG UC ACAU
miRNA 3' UCA CA AUC 5'
plot as png, jpeg or ps (in a new window)
dataset: 1
TARGET : Linc-ROR
length: 2591
MIRNA : hsa-let-7b-3p
length: 22
mfe: -18.1 kcal/mol
p-value: undefined
position 2046
target 5' U CU AGUCUUCCCCACUGA AUG A 3'
GGGCAGU GG GUUG AUGG
UCCGUCA UC CAAC UAUC
miRNA 3' CCCU A 5'
plot as png, jpeg or ps (in a new window)
dataset: 1
TARGET : Linc-ROR
length: 2591
MIRNA : hsa-let-7b-3p
length: 22
mfe: -18.0 kcal/mol
p-value: undefined
position 796
target 5' U AAUGA CAAC A 3'
GGCAG AGGUU AUGG
CCGUC UCCAA UAUC
miRNA 3' CCCUU A CA 5'
plot as png, jpeg or ps (in a new window)

## Sheet: hsa-let-7g-5p
Version: RNAhybrid 2.2
searching
dataset: 1
mde of hsa-let-7g-5p: -42.500004
Individual hits
dataset: 1
TARGET : Linc-ROR
length: 2591
MIRNA : hsa-let-7g-5p
length: 22
mfe: -22.4 kcal/mol
p-value: undefined
position 694
target 5' C GAC GG CAC U 3'
ACUG ACA GAC CUGCCUC
UGAC UGU UUG GAUGGAG
miRNA 3' U A AU U 5'
plot as png, jpeg or ps (in a new window)
dataset: 1
TARGET : Linc-ROR
length: 2591
MIRNA : hsa-let-7g-5p
length: 22
mfe: -22.2 kcal/mol
p-value: undefined
position 331
target 5' A CCGAUC G 3'
GACUG AC GCUGC GCCUCG
UUGAC UG UGAUG UGGAGU
miRNA 3' A UU A 5'
plot as png, jpeg or ps (in a new window)
dataset: 1
TARGET : Linc-ROR
length: 2591
MIRNA : hsa-let-7g-5p
length: 22
mfe: -21.9 kcal/mol
p-value: undefined
position 416
target 5' C U G 3'
AACU ACAGAUU CUACCU
UUGA UGUUUGA GAUGGA
miRNA 3' CA U GU 5'
plot as png, jpeg or ps (in a new window)
dataset: 1
TARGET : Linc-ROR
length: 2591
MIRNA : hsa-let-7g-5p
length: 22
mfe: -20.4 kcal/mol
p-value: undefined
position 1507
target 5' C A C CUGUAAUG G G 3'
AGCU UGCAGAC ACU G CUCA
UUGA AUGUUUG UGA U GAGU
miRNA 3' C A G 5'
plot as png, jpeg or ps (in a new window)
dataset: 1
TARGET : Linc-ROR
length: 2591
MIRNA : hsa-let-7g-5p
length: 22
mfe: -20.3 kcal/mol
p-value: undefined
position 1714
target 5' U U AUG C 3'
ACUGU GAUUG GCCUUA
UGACA UUGAU UGGAGU
miRNA 3' U UGU GA 5'
plot as png, jpeg or ps (in a new window)
dataset: 1
TARGET : Linc-ROR
length: 2591
MIRNA : hsa-let-7g-5p
length: 22
mfe: -19.6 kcal/mol
p-value: undefined
position 2548
target 5' C U GGA GGUAUG AGUU A 3'
AGCUG UACG AAC AC CCUCA
UUGAC AUGU UUG UG GGAGU
miRNA 3' A AU 5'
plot as png, jpeg or ps (in a new window)

## Sheet: hsa-let-7e-3p
Version: RNAhybrid 2.2
searching
dataset: 1
mde of hsa-let-7e-3p: -48.400002
Individual hits
dataset: 1
TARGET : Linc-ROR
length: 2591
MIRNA : hsa-let-7e-3p
length: 22
mfe: -26.6 kcal/mol
p-value: undefined
position 1416
target 5' A A U 3'
GGAGAGUUGGGA GCU
CCUUUCGAUCCU CGG
miRNA 3' C CAUAUC 5'
plot as png, jpeg or ps (in a new window)
dataset: 1
TARGET : Linc-ROR
length: 2591
MIRNA : hsa-let-7e-3p
length: 22
mfe: -24.4 kcal/mol
p-value: undefined
position 1554
target 5' U G UCAAC A 3'
GGAAAG UGGG AGGUC
CCUUUC AUCC UCCGG
miRNA 3' G CAUAUC 5'
plot as png, jpeg or ps (in a new window)
dataset: 1
TARGET : Linc-ROR
length: 2591
MIRNA : hsa-let-7e-3p
length: 22
mfe: -22.7 kcal/mol
p-value: undefined
position 931
target 5' U UC UCUCA UU C 3'
GGGA AGC AGG GGG GUA
CCUU UCG UCC UCC CAU
miRNA 3' A GG AUC 5'
plot as png, jpeg or ps (in a new window)
dataset: 1
TARGET : Linc-ROR
length: 2591
MIRNA : hsa-let-7e-3p
length: 22
mfe: -22.5 kcal/mol
p-value: undefined
position 2081
target 5' U C AG U U 3'
GGAA AGU AG GGGGCC
CCUU UCG UC CUCCGG
miRNA 3' A CAUAUC 5'
plot as png, jpeg or ps (in a new window)
dataset: 1
TARGET : Linc-ROR
length: 2591
MIRNA : hsa-let-7e-3p
length: 22
mfe: -22.2 kcal/mol
p-value: undefined
position 1306
target 5' U UU C A UU G 3'
GGAAAGU UGGG AG G G
CCUUUCG AUCC UC C C
miRNA 3' GG AUAUC 5'
plot as png, jpeg or ps (in a new window)
dataset: 1
TARGET : Linc-ROR
length: 2591
MIRNA : hsa-let-7e-3p
length: 22
mfe: -22.2 kcal/mol
p-value: undefined
position 612
target 5' U UGAU AG G 3'
GGA GC AGGAGGU
CCU CG UCCUCCG
miRNA 3' UU A GCAUAUC 5'
plot as png, jpeg or ps (in a new window)
dataset: 1
TARGET : Linc-ROR
length: 2591
MIRNA : hsa-let-7e-3p
length: 22
mfe: -22.0 kcal/mol
p-value: undefined
position 1137
target 5' U C U 3'
GG CUAGGAGGUU
UC GAUCCUCCGG
miRNA 3' CCUU CAUAUC 5'
plot as png, jpeg or ps (in a new window)
dataset: 1
TARGET : Linc-ROR
length: 2591
MIRNA : hsa-let-7e-3p
length: 22
mfe: -21.3 kcal/mol
p-value: undefined
position 2021
target 5' U CAUGAAUCA U G 3'
GAGAGUUGG GAG GCUG
CUUUCGAUC CUC CGGC
miRNA 3' C AUAUC 5'
plot as png, jpeg or ps (in a new window)
dataset: 1
TARGET : Linc-ROR
length: 2591
MIRNA : hsa-let-7e-3p
length: 22
mfe: -20.4 kcal/mol
p-value: undefined
position 86
target 5' C A UCCCU G 3'
GGA UAGGGGG CC UGG
CCU AUCCUCC GG AUC
miRNA 3' UUCG CAU 5'
plot as png, jpeg or ps (in a new window)
dataset: 1
TARGET : Linc-ROR
length: 2591
MIRNA : hsa-let-7e-3p
length: 22
mfe: -20.2 kcal/mol
p-value: undefined
position 1708
target 5' A UUACU AUU U UUACU C 3'
GGAG GUUG GA GGCC GUGUAG
CCUU CGAU CU CCGG CAUAUC
miRNA 3' U C 5'
plot as png, jpeg or ps (in a new window)

## Sheet: hsa-let-7i-3p
Version: RNAhybrid 2.2
searching
dataset: 1
mde of hsa-let-7i-3p: -49.200005
Individual hits
dataset: 1
TARGET : Linc-ROR
length: 2591
MIRNA : hsa-let-7i-3p
length: 22
mfe: -27.5 kcal/mol
p-value: undefined
position 1310
target 5' A UUU GGACA C 3'
AGU GGGCAG AGUU UGUGCA
UCG UCCGUC UCGA ACGCGU
miRNA 3' U A C 5'
plot as png, jpeg or ps (in a new window)
dataset: 1
TARGET : Linc-ROR
length: 2591
MIRNA : hsa-let-7i-3p
length: 22
mfe: -25.7 kcal/mol
p-value: undefined
position 2157
target 5' G UUUG AG C 3'
AGUGAGGU AGC UGUGC
UCGUUCCG UCG ACGCG
miRNA 3' UCA A UC 5'
plot as png, jpeg or ps (in a new window)
dataset: 1
TARGET : Linc-ROR
length: 2591
MIRNA : hsa-let-7i-3p
length: 22
mfe: -23.6 kcal/mol
p-value: undefined
position 2213
target 5' U C CCUACAUUUUAUCA U A G 3'
GUAGGGC AGU A G CUUGCGU
CGUUCCG UCA U C GAACGCG
miRNA 3' U UC 5'
plot as png, jpeg or ps (in a new window)
dataset: 1
TARGET : Linc-ROR
length: 2591
MIRNA : hsa-let-7i-3p
length: 22
mfe: -22.6 kcal/mol
p-value: undefined
position 2091
target 5' G GG CUG CCCGUUA G U 3'
AGU GGC AGC G GCA
UCG CCG UCG C CGU
miRNA 3' UU UCA AA G C 5'
plot as png, jpeg or ps (in a new window)
dataset: 1
TARGET : Linc-ROR
length: 2591
MIRNA : hsa-let-7i-3p
length: 22
mfe: -22.4 kcal/mol
p-value: undefined
position 1260
target 5' C U GAA A 3'
CAGGGCA GUGG UGUG
GUUCCGU CAUC ACGC
miRNA 3' UC GA GUC 5'
plot as png, jpeg or ps (in a new window)
dataset: 1
TARGET : Linc-ROR
length: 2591
MIRNA : hsa-let-7i-3p
length: 22
mfe: -22.2 kcal/mol
p-value: undefined
position 656
target 5' A A AA C U G 3'
GG GAG AG AGC UGCGC G
UC UUC UC UCG ACGCG C
miRNA 3' G CG A A U 5'
plot as png, jpeg or ps (in a new window)
dataset: 1
TARGET : Linc-ROR
length: 2591
MIRNA : hsa-let-7i-3p
length: 22
mfe: -22.0 kcal/mol
p-value: undefined
position 754
target 5' C UU CU UACUUUG CCUGUUACAUAAC G A 3'
AGU AAGGCA GU GGCU UGU GCAG
UCG UUCCGU CA UCGA ACG CGUC
miRNA 3' 5'
plot as png, jpeg or ps (in a new window)
dataset: 1
TARGET : Linc-ROR
length: 2591
MIRNA : hsa-let-7i-3p
length: 22
mfe: -21.8 kcal/mol
p-value: undefined
position 2028
target 5' U UGAAU AGU G U 3'
GGCA CAG GC UG GCAG
UCGU GUC CG AC CGUC
miRNA 3' UCC AU A G 5'
plot as png, jpeg or ps (in a new window)
dataset: 1
TARGET : Linc-ROR
length: 2591
MIRNA : hsa-let-7i-3p
length: 22
mfe: -20.6 kcal/mol
p-value: undefined
position 2478
target 5' A UCUUGGGGAGGAU AAAUUAAAAUU C 3'
AGUAAG GCAG AG UUUGUGCA
UCGUUC CGUC UC GAACGCGU
miRNA 3' A C 5'
plot as png, jpeg or ps (in a new window)
dataset: 1
TARGET : Linc-ROR
length: 2591
MIRNA : hsa-let-7i-3p
length: 22
mfe: -20.3 kcal/mol
p-value: undefined
position 1507
target 5' C UAU ACCACUCUGUAAUG CAGAUCUGGACAGG A 3'
AGC GCAG GGCU UGUGUGG
UCG CGUC UCGA ACGCGUC
miRNA 3' UUC A 5'
plot as png, jpeg or ps (in a new window)

## Sheet: hsa-let-7b-5p
Version: RNAhybrid 2.2
searching
dataset: 1
mde of hsa-let-7b-5p: -46.899998
Individual hits
dataset: 1
TARGET : Linc-ROR
length: 2591
MIRNA : hsa-let-7b-5p
length: 22
mfe: -29.4 kcal/mol
p-value: undefined
position 2177
target 5' U G G G 3'
GCCACA GA CCUAC CCUCA
UGGUGU UU GGAUG GGAGU
miRNA 3' U G AU 5'
plot as png, jpeg or ps (in a new window)
dataset: 1
TARGET : Linc-ROR
length: 2591
MIRNA : hsa-let-7b-5p
length: 22
mfe: -28.0 kcal/mol
p-value: undefined
position 690
target 5' C UG ACAGGGACCAC U 3'
AGCCAC GAC CUGCCUC
UUGGUG UUG GAUGGAG
miRNA 3' UG GAU U 5'
plot as png, jpeg or ps (in a new window)
dataset: 1
TARGET : Linc-ROR
length: 2591
MIRNA : hsa-let-7b-5p
length: 22
mfe: -27.4 kcal/mol
p-value: undefined
position 975
target 5' C CUCA A A 3'
AGCCAC AACC GCUGCC
UUGGUG UUGG UGAUGG
miRNA 3' UG A AGU 5'
plot as png, jpeg or ps (in a new window)
dataset: 1
TARGET : Linc-ROR
length: 2591
MIRNA : hsa-let-7b-5p
length: 22
mfe: -26.9 kcal/mol
p-value: undefined
position 649
target 5' A G AGAGAAAGA GCUG U 3'
AACCACA G GCCUGC GCC CA
UUGGUGU U UGGAUG UGG GU
miRNA 3' G A A 5'
plot as png, jpeg or ps (in a new window)
dataset: 1
TARGET : Linc-ROR
length: 2591
MIRNA : hsa-let-7b-5p
length: 22
mfe: -26.4 kcal/mol
p-value: undefined
position 246
target 5' C UG C A 3'
ACC ACAGCC ACU CC
UGG UGUUGG UGA GG
miRNA 3' U UG A U AGU 5'
plot as png, jpeg or ps (in a new window)
dataset: 1
TARGET : Linc-ROR
length: 2591
MIRNA : hsa-let-7b-5p
length: 22
mfe: -25.5 kcal/mol
p-value: undefined
position 1037
target 5' C UCCCUU C AUA A 3'
ACC GCACA CCUG ACCUCG
UGG UGUGU GGAU UGGAGU
miRNA 3' U U GA 5'
plot as png, jpeg or ps (in a new window)
dataset: 1
TARGET : Linc-ROR
length: 2591
MIRNA : hsa-let-7b-5p
length: 22
mfe: -24.7 kcal/mol
p-value: undefined
position 331
target 5' A G U CG C G 3'
GACU ACGC GCC AU GCCUCG
UUGG UGUG UGG UG UGGAGU
miRNA 3' U A A 5'
plot as png, jpeg or ps (in a new window)
dataset: 1
TARGET : Linc-ROR
length: 2591
MIRNA : hsa-let-7b-5p
length: 22
mfe: -24.6 kcal/mol
p-value: undefined
position 1103
target 5' C UCU GA C 3'
GCCAC GCUUA ACCUU
UGGUG UGGAU UGGAG
miRNA 3' U UGU GA U 5'
plot as png, jpeg or ps (in a new window)
dataset: 1
TARGET : Linc-ROR
length: 2591
MIRNA : hsa-let-7b-5p
length: 22
mfe: -24.1 kcal/mol
p-value: undefined
position 152
target 5' U CU CAGGU G 3'
CCAC ACAACCU CCUUA
GGUG UGUUGGA GGAGU
miRNA 3' UU UGAU 5'
plot as png, jpeg or ps (in a new window)
dataset: 1
TARGET : Linc-ROR
length: 2591
MIRNA : hsa-let-7b-5p
length: 22
mfe: -23.5 kcal/mol
p-value: undefined
position 366
target 5' A U GAC GA G 3'
GACCA CACG GCC GCUUCG
UUGGU GUGU UGG UGGAGU
miRNA 3' AUGA 5'
plot as png, jpeg or ps (in a new window)

[truncated: 11 more sheets: hsa-let-7g-3p, hsa-let-7c-5p, hsa-let-7e-5p, hsa-let-7d-5p, hsa-let-7f-5p, hsa-let-7d-3p, hsa-let-7a-5p, hsa-miR-320a, hsa-miR-320b, hsa-miR-93-5p, hsa-miR-145-3p]
